# Supplementary material for: Role of AMPK signalling pathway during compensatory growth in pigs
Source: BMC Genomics. 2018 Sep 17;19:682. doi: 10.1186/s12864-018-5071-5 (PMC6142327; doi:10.1186/s12864-018-5071-5)
Supplement: Supplementary file 1 — Table S1. Composition of the fed used. (XLSX 10 kb) [file 12864_2018_5071_MOESM1_ESM.xlsx]

## Sheet: Hoja1
	Main Components	Units	Growth Period I: Fattening	Growth Period II: Finishing
			60 to 125 days	126 to 155 days
	Corn	%	13.60	0.00
	Barley	%	19.90	28.20
	Soya 47	%	7.90	2.00
	Wheat	%	30.00	30.00
	Peas	%	0.20	14.70
	Estimated Nutritional values
	Crude Protein	%	14.60	14.14
	Crude Fat	%	4.25	5.53
	Ash	%	4.90	4.90
	Crude Fiber	%	4.80	5.10
	Metabolizable Energy	Kcal/kg	3190	3238
	Lysine	%	0.92	0.86
	Metionine+Cystine	%	0.58	0.53
