# Supplementary material for: Role of AMPK signalling pathway during compensatory growth in pigs
Source: BMC Genomics. 2018 Sep 17;19:682. doi: 10.1186/s12864-018-5071-5 (PMC6142327; doi:10.1186/s12864-018-5071-5)
Supplement: Supplementary file 3 — Table S3. List of genes differentially expressed (p-value adjusted for multiple testing < 0.05) between animals subjected and not subjected to a feed restriction period, considering two additional thresholds regarding Fold Change (FC): a) FC > 2 (i.e. ǀlog2FCǀ > 1); and b) FC > 1.8 (i.e. ǀlog2FCǀ > 0.85). (XLSX 38 kb) [file 12864_2018_5071_MOESM3_ESM.xlsx]

## Sheet: DE genes RE vs AL
Ensembl ID	Gene name	orthologous human gene	baseMean	log2FoldChange	FC	lfcSE	stat	pvalue	padj	category	Funct Anal
ENSSSCG00000026110	SRPK2	SRPK2	562.408	-1.64974	3.13777	0.299972	-5.49965	3.81e-08	5.18e-05	FC>2.0	Yes
ENSSSCG00000010201	RASGEF1A	RASGEF1A	96.2697	-1.59155	3.01373	0.241422	-6.59241	4.33e-11	5.89e-07	FC>2.0	Yes
ENSSSCG00000026196	FAM13A	FAM13A	591.872	-1.4945	2.81767	0.278679	-5.36282	8.19e-08	7.67e-05	FC>2.0	Yes
ENSSSCG00000014087			8.05082	-1.49181	2.81241	0.314016	-4.75075	2.03e-06	0.00088978	FC>2.0	No
ENSSSCG00000026023	PRKAG2	PRKAG2	80.5895	-1.39178	2.62401	0.259794	-5.35723	8.45e-08	7.67e-05	FC>2.0	Yes
ENSSSCG00000013119	STX3	STX3	14.5564	-1.38394	2.60981	0.29212	-4.73758	2.16e-06	0.000919889	FC>2.0	Yes
ENSSSCG00000025852		MAST4	35.0882	-1.37668	2.5967	0.256595	-5.36518	8.09e-08	7.67e-05	FC>2.0	Yes
ENSSSCG00000004165	PDE7B	PDE7B	307.508	-1.37316	2.59037	0.253191	-5.42341	5.85e-08	7.23e-05	FC>2.0	Yes
ENSSSCG00000001549	FKBP5	FKBP5	436.288	-1.3703	2.58524	0.29577	-4.63297	3.6e-06	0.00125789	FC>2.0	Yes
ENSSSCG00000022492	AMPD3	AMPD3	276.068	-1.35845	2.5641	0.27831	-4.88108	1.06e-06	0.000531836	FC>2.0	Yes
ENSSSCG00000015445		NRCAM	5.70962	-1.3414	2.53398	0.291674	-4.59899	4.25e-06	0.00140928	FC>2.0	Yes
ENSSSCG00000001835	ABHD2	ABHD2	480.754	-1.32888	2.51208	0.227094	-5.85168	4.87e-09	1.32e-05	FC>2.0	Yes
ENSSSCG00000025231		TGS1	5.71258	-1.32129	2.49889	0.297456	-4.44195	8.91e-06	0.00197318	FC>2.0	Yes
ENSSSCG00000029275	PPARGC1A	PPARGC1A	1454.67	-1.28982	2.44498	0.319854	-4.03254	5.52e-05	0.00593445	FC>2.0	Yes
ENSSSCG00000005385	NR4A3	NR4A3	4261.34	-1.28838	2.44253	0.292151	-4.40996	1.03e-05	0.00217104	FC>2.0	Yes
ENSSSCG00000012631	LONRF3	LONRF3	680.819	-1.28047	2.42919	0.240775	-5.31814	1.05e-07	8.92e-05	FC>2.0	Yes
ENSSSCG00000017682	MYO19	MYO19	42.6237	-1.26936	2.41054	0.225193	-5.63674	1.73e-08	2.95e-05	FC>2.0	Yes
ENSSSCG00000004332	BACH2	BACH2	59.4518	-1.25418	2.38532	0.259946	-4.82478	1.4e-06	0.000681275	FC>2.0	Yes
ENSSSCG00000014088		IQGAP2	33.4463	-1.24263	2.36629	0.292416	-4.24953	2.14e-05	0.00331313	FC>2.0	Yes
ENSSSCG00000016956		MAST4	179.252	-1.2286	2.34339	0.246714	-4.97985	6.36e-07	0.000360865	FC>2.0	Y_
ENSSSCG00000028952	SLC10A6	SLC10A6	11.1437	-1.22838	2.34303	0.30852	-3.98152	6.85e-05	0.00695502	FC>2.0	Yes
ENSSSCG00000026583	TLR1	TLR1	14.1687	-1.21647	2.32378	0.287816	-4.22656	2.37e-05	0.00348079	FC>2.0	Yes
ENSSSCG00000016432		PRKAG2	984.81	-1.21547	2.32217	0.27346	-4.4448	8.8e-06	0.00197318	FC>2.0	Y_
ENSSSCG00000023699			81.0952	-1.21497	2.32137	0.224739	-5.40615	6.44e-08	7.3e-05	FC>2.0	No
ENSSSCG00000009911			5.08443	-1.21423	2.32017	0.317609	-3.82303	0.00013182	0.0101361	FC>2.0	No
ENSSSCG00000022309	GPR34	GPR34	13.0974	-1.20816	2.31043	0.289183	-4.17785	2.94e-05	0.00392665	FC>2.0	Yes
ENSSSCG00000010626	RBM20	RBM20	1790.56	-1.2056	2.30634	0.196034	-6.14996	7.75e-10	3.52e-06	FC>2.0	Yes
ENSSSCG00000025551		RUNX2	10.3116	-1.18397	2.27201	0.2736	-4.32737	1.51e-05	0.00281333	FC>2.0	Yes
ENSSSCG00000009517	GPR183	GPR183	14.3702	-1.18242	2.26957	0.307224	-3.84872	0.000118739	0.00945051	FC>2.0	Yes
ENSSSCG00000009338		FRY	1007.04	-1.17897	2.26415	0.204562	-5.76337	8.25e-09	1.87e-05	FC>2.0	Yes
ENSSSCG00000029753	CYTIP	CYTIP	10.7298	-1.17508	2.25806	0.307078	-3.82666	0.000129891	0.0101361	FC>2.0	Yes
ENSSSCG00000000896	NTN4	NTN4	940.155	-1.17339	2.25541	0.295876	-3.96581	7.31e-05	0.00716475	FC>2.0	Yes
ENSSSCG00000002632	SLC28A1	SLC28A1	11.0938	-1.17104	2.25174	0.296843	-3.94498	7.98e-05	0.00749088	FC>2.0	Yes
ENSSSCG00000017749	EVI2A	AC134669.2	5.12542	-1.16762	2.24641	0.32615	-3.58002	0.000343564	0.0177791	FC>2.0	Yes
ENSSSCG00000004233	SMPDL3A	SMPDL3A	77.8118	-1.16308	2.23935	0.311866	-3.72942	0.000191919	0.013259	FC>2.0	Yes
ENSSSCG00000029571	AVIL	AVIL	297.84	-1.15643	2.22905	0.252294	-4.58366	4.57e-06	0.00147301	FC>2.0	Yes
ENSSSCG00000013671	ZNF846	ZNF846	15.3983	-1.15236	2.22277	0.261346	-4.40934	1.04e-05	0.00217104	FC>2.0	No
ENSSSCG00000023351	PLA2G4A	PLA2G4A	21.7787	-1.14947	2.21833	0.283486	-4.05477	5.02e-05	0.0055984	FC>2.0	Yes
ENSSSCG00000025645		IQGAP2	29.0082	-1.14489	2.2113	0.278915	-4.10481	4.05e-05	0.00487375	FC>2.0	Y_
ENSSSCG00000030395	ASB5	ASB5	14114.6	-1.14427	2.21034	0.300569	-3.80701	0.000140659	0.0106199	FC>2.0	Yes
ENSSSCG00000021069			38.4127	-1.13429	2.19511	0.227598	-4.98377	6.24e-07	0.000360865	FC>2.0	No
ENSSSCG00000026474			258.085	-1.12971	2.18815	0.24695	-4.57466	4.77e-06	0.00147301	FC>2.0	No
ENSSSCG00000015660	PFKFB2	PFKFB2	65.6935	-1.12969	2.18811	0.220091	-5.13281	2.85e-07	0.00020447	FC>2.0	Yes
ENSSSCG00000016522		PTN	9.8497	-1.12321	2.1783	0.289432	-3.88072	0.00010415	0.0087829	FC>2.0	Yes
ENSSSCG00000010461	ANKRD1	ANKRD1	19700.4	-1.1112	2.16025	0.315582	-3.5211	0.000429758	0.0197806	FC>2.0	Yes
ENSSSCG00000000493	FRS2	FRS2	27.2047	-1.10489	2.15082	0.292297	-3.78002	0.000156817	0.0116324	FC>2.0	Yes
ENSSSCG00000015850	DUSP4	DUSP4	303.557	-1.10488	2.15081	0.183834	-6.0102	1.85e-09	6.3e-06	FC>2.0	Yes
ENSSSCG00000015659	YOD1	YOD1	44.366	-1.10285	2.14778	0.315885	-3.49129	0.000480692	0.0209017	FC>2.0	Yes
ENSSSCG00000004509	LIPG	LIPG	113.891	-1.09915	2.14228	0.305487	-3.59802	0.000320646	0.0173457	FC>2.0	Yes
ENSSSCG00000014242	ZNF608	ZNF608	68.1365	-1.09522	2.13645	0.235063	-4.65926	3.17e-06	0.00116734	FC>2.0	Yes
ENSSSCG00000030638	CH242-168I5.2	CD36	16.8891	-1.09439	2.13523	0.324474	-3.37282	0.000744013	0.025766	FC>2.0	Yes
ENSSSCG00000016263	SP100	SP140L	12.4117	-1.0937	2.13421	0.278238	-3.93082	8.47e-05	0.00773286	FC>2.0	Yes
ENSSSCG00000008208	EIF2AK3	EIF2AK3	144.576	-1.08683	2.12407	0.22769	-4.77328	1.81e-06	0.000822253	FC>2.0	Yes
ENSSSCG00000007965	ZNF200	ZNF200	19.9444	-1.08645	2.12352	0.240093	-4.52514	6.04e-06	0.0016702	FC>2.0	Yes
ENSSSCG00000029956			12.3223	-1.08318	2.1187	0.315187	-3.43662	0.000589016	0.0231971	FC>2.0	No
ENSSSCG00000029113	RNF219	RNF219	21.0692	-1.07625	2.10854	0.294774	-3.65109	0.000261129	0.0155195	FC>2.0	Yes
ENSSSCG00000011038	MRC1	MRC1	127.132	-1.06834	2.09702	0.283795	-3.76447	0.000166901	0.0120186	FC>2.0	Yes
ENSSSCG00000014227	TNFAIP8	TNFAIP8	12.2452	-1.06827	2.09692	0.296902	-3.59805	0.000320614	0.0173457	FC>2.0	Yes
ENSSSCG00000025630	ALDH1A3		51.0708	-1.06445	2.09138	0.304556	-3.4951	0.000473889	0.0208052	FC>2.0	Yes
ENSSSCG00000021964		PIK3R1	42.7726	-1.06007	2.08503	0.295603	-3.58611	0.000335642	0.0174586	FC>2.0	Yes
ENSSSCG00000008736	CPEB2	CPEB2	54.1422	-1.05972	2.08453	0.308719	-3.43264	0.000597738	0.0233101	FC>2.0	Yes
ENSSSCG00000012051	RUNX1	RUNX1	322.407	-1.05959	2.08434	0.26249	-4.03669	5.42e-05	0.00590252	FC>2.0	Yes
ENSSSCG00000004139	ADGRG6	ADGRG6	46.8034	-1.04591	2.06467	0.301939	-3.46399	0.000532232	0.0221519	FC>2.0	Yes
ENSSSCG00000004065		TIAM2	824.307	-1.0453	2.06379	0.244004	-4.28394	1.84e-05	0.00301085	FC>2.0	Yes
ENSSSCG00000006639	C1orf56	C1orf56	7.89724	-1.04425	2.0623	0.307061	-3.40081	0.000671874	0.0247141	FC>2.0	Yes
ENSSSCG00000022634			42.5701	-1.04404	2.062	0.295555	-3.53248	0.000411681	0.0195799	FC>2.0	No
ENSSSCG00000025558			16.2109	-1.04049	2.05692	0.307195	-3.38706	0.000706447	0.0251695	FC>2.0	No
ENSSSCG00000008769		CD68	8.19383	-1.03193	2.04476	0.322796	-3.19686	0.00138932	0.0356095	FC>2.0	Yes
ENSSSCG00000013469	ZNF555	ZNF555	5.68102	-1.01786	2.02492	0.285001	-3.57143	0.000355032	0.0180973	FC>2.0	Yes
ENSSSCG00000004371	AIM1	CRYBG1	59.4417	-1.01653	2.02305	0.249302	-4.0775	4.55e-05	0.00525052	FC>2.0	Yes
ENSSSCG00000028492	C4orf46	C4orf46	140.891	-1.01624	2.02264	0.276829	-3.671	0.000241606	0.0150455	FC>2.0	Yes
ENSSSCG00000024888			573.502	-1.00942	2.0131	0.233248	-4.32767	1.51e-05	0.00281333	FC>2.0	No
ENSSSCG00000029730			6.82802	-1.00881	2.01225	0.307206	-3.28381	0.00102415	0.0304338	FC>2.0	No
ENSSSCG00000010140	RTN4R	RTN4R	85.7257	1.00202	2.00281	0.2839	3.52949	0.000416357	0.0195994	FC>2.0	Yes
ENSSSCG00000002456	CHGA	CHGA	9.82016	1.02975	2.04168	0.290711	3.54219	0.000396819	0.019427	FC>2.0	Yes
ENSSSCG00000014357	CXXC5	CXXC5	1644.43	1.03461	2.04856	0.165857	6.23799	4.43e-10	3.02e-06	FC>2.0	Yes
ENSSSCG00000027149	PRRT4	PRRT4	41.0747	1.03534	2.0496	0.261443	3.9601	7.49e-05	0.0072316	FC>2.0	Yes
ENSSSCG00000021843	SYT5	SYT5	13.5569	1.09055	2.12955	0.277961	3.92339	8.73e-05	0.00781806	FC>2.0	Yes
ENSSSCG00000010165	PCNX2	PCNX2	6.10271	1.1003	2.144	0.316879	3.4723	0.000516014	0.0218631	FC>2.0	Yes
ENSSSCG00000000253	KRT18	KRT18	7.88037	1.11804	2.17053	0.312805	3.57425	0.000351229	0.0180761	FC>2.0	Yes
ENSSSCG00000027401	OPRD1	OPRD1	4.61633	1.16759	2.24636	0.318325	3.66791	0.000244539	0.0151281	FC>2.0	Yes
ENSSSCG00000015541			830.069	1.18029	2.26622	0.26582	4.44017	8.99e-06	0.00197318	FC>2.0	No
ENSSSCG00000003148		DBP	71.4596	1.19124	2.2835	0.287523	4.14312	3.43e-05	0.00438203	FC>2.0	Yes
ENSSSCG00000006784	FAM212B	FAM212B	187.392	1.21711	2.32481	0.245719	4.95327	7.3e-07	0.000397288	FC>2.0	Yes
ENSSSCG00000000075	MKL1	MKL1	749.089	1.24251	2.3661	0.21745	5.71399	1.1e-08	2.15e-05	FC>2.0	Yes
ENSSSCG00000011133	PFKFB3	PFKFB3	3924.29	1.48483	2.79884	0.295992	5.01645	5.26e-07	0.000341129	FC>2.0	Yes
ENSSSCG00000000499	BEST3	BEST3	412.902	-0.997916	1.99711	0.211964	-4.70796	2.5e-06	0.00103194	FC>1.8	No
ENSSSCG00000027628		IL6R	541.736	-0.996697	1.99543	0.199719	-4.99051	6.02e-07	0.000360865	FC>1.8	No
ENSSSCG00000003241	ZNF614	ZNF614	6.90504	-0.990987	1.98754	0.278217	-3.56192	0.000368152	0.0184211	FC>1.8	No
ENSSSCG00000013102	MS4A7	MS4A7	4.74776	-0.99077	1.98725	0.306713	-3.23028	0.00123669	0.0334227	FC>1.8	No
ENSSSCG00000024115		SLFN13	15.5677	-0.981278	1.97421	0.251759	-3.89769	9.71e-05	0.00852822	FC>1.8	No
ENSSSCG00000026454		PMAIP1	23.6108	-0.973618	1.96376	0.313994	-3.10075	0.0019303	0.0413426	FC>1.8	No
ENSSSCG00000006549	IL6R	AL162231.3	34.8728	-0.969649	1.95836	0.222956	-4.34907	1.37e-05	0.00266325	FC>1.8	No
ENSSSCG00000017987		MYH10	302.742	-0.969611	1.95831	0.217206	-4.46402	8.04e-06	0.00193202	FC>1.8	No
ENSSSCG00000022124	NANP	NANP	16.9328	-0.969542	1.95822	0.276488	-3.50663	0.000453825	0.0202445	FC>1.8	No
ENSSSCG00000016865	FBXO4	FBXO4	22.7623	-0.968732	1.95712	0.262905	-3.68472	0.000228951	0.0148793	FC>1.8	No
ENSSSCG00000025613		BNC2	24.2313	-0.966592	1.95422	0.280074	-3.4512	0.000558107	0.0226847	FC>1.8	No
ENSSSCG00000012027	ADAMTS5	ADAMTS5	20.255	-0.96587	1.95324	0.273719	-3.52869	0.000417621	0.0195994	FC>1.8	No
ENSSSCG00000012126	GPM6B	GPM6B	158.414	-0.963947	1.95064	0.263706	-3.65539	0.000256792	0.0153846	FC>1.8	No
ENSSSCG00000028947		PELI1	16.2115	-0.960287	1.9457	0.25402	-3.78035	0.000156606	0.0116324	FC>1.8	No
ENSSSCG00000015866	FMNL2	FMNL2	44.8244	-0.960221	1.94561	0.289771	-3.31372	0.00092062	0.028831	FC>1.8	No
ENSSSCG00000027873	GIPC2	GIPC2	37.6983	-0.958201	1.94289	0.307892	-3.11214	0.00185739	0.0405763	FC>1.8	No
ENSSSCG00000012029	BACH1	BACH1	206.442	-0.95736	1.94175	0.29378	-3.25876	0.001119	0.0324033	FC>1.8	No
ENSSSCG00000015306	CLDN12	CLDN12	42.8037	-0.957204	1.94154	0.286078	-3.34595	0.000819998	0.0272199	FC>1.8	No
ENSSSCG00000029163	BCAT1	BCAT1	5.61352	-0.956542	1.94065	0.295566	-3.2363	0.0012109	0.0332954	FC>1.8	No
ENSSSCG00000015969			18.3551	-0.952706	1.9355	0.2966	-3.21209	0.00131771	0.034555	FC>1.8	No
ENSSSCG00000005981	FBXO32	FBXO32	3495.15	-0.950462	1.93249	0.280777	-3.38512	0.000711483	0.0252689	FC>1.8	No
ENSSSCG00000028869		CAND1	15.6904	-0.949447	1.93113	0.283998	-3.34314	0.000828347	0.0274302	FC>1.8	No
ENSSSCG00000030643	EPT1	SELENOI	24.3988	-0.947553	1.9286	0.291531	-3.25026	0.00115298	0.0326989	FC>1.8	No
ENSSSCG00000026109	STAR	STAR	5.66232	-0.943948	1.92379	0.301447	-3.13139	0.00173983	0.0394735	FC>1.8	No
ENSSSCG00000003811	ROR1	ROR1	28.008	-0.942286	1.92157	0.310951	-3.03033	0.00244284	0.0465844	FC>1.8	No
ENSSSCG00000027341		MYH10	258.794	-0.941977	1.92116	0.244228	-3.85695	0.000114809	0.00935659	FC>1.8	No
ENSSSCG00000006346		ATF6	213.271	-0.939077	1.9173	0.260161	-3.60959	0.000306677	0.0168983	FC>1.8	No
ENSSSCG00000010472	HHEX	HHEX	26.1702	-0.936926	1.91444	0.230803	-4.05941	4.92e-05	0.00557965	FC>1.8	No
ENSSSCG00000011877	CD86	CD86	10.2812	-0.935777	1.91292	0.287276	-3.25742	0.00112431	0.0324879	FC>1.8	No
ENSSSCG00000015037	IL18	IL18	54.4785	-0.935541	1.91261	0.24469	-3.82337	0.000131638	0.0101361	FC>1.8	No
ENSSSCG00000014136	VCAN	VCAN	292.083	-0.935024	1.91192	0.260595	-3.58803	0.000333189	0.0174458	FC>1.8	No
ENSSSCG00000025703		REV3L	66.732	-0.934352	1.91103	0.296076	-3.15578	0.0016007	0.0377951	FC>1.8	No
ENSSSCG00000023181	ZNF385B	ZNF385B	88.9452	-0.933739	1.91022	0.270432	-3.45277	0.000554866	0.0226847	FC>1.8	No
ENSSSCG00000015548	RGSL1	RGSL1	7.09877	-0.932292	1.90831	0.297884	-3.12972	0.00174975	0.0394735	FC>1.8	No
ENSSSCG00000011186	COL6A5	COL6A5	11.6364	-0.932246	1.90824	0.302338	-3.08345	0.00204613	0.0426815	FC>1.8	No
ENSSSCG00000001695		VEGFA	776.936	-0.929824	1.90504	0.203954	-4.55899	5.14e-06	0.00148842	FC>1.8	No
ENSSSCG00000003076			37.2177	-0.929821	1.90504	0.207536	-4.48029	7.45e-06	0.00187874	FC>1.8	No
ENSSSCG00000001201		ZKSCAN8	60.3061	-0.927176	1.90155	0.24596	-3.76962	0.000163499	0.0118996	FC>1.8	No
ENSSSCG00000015922		CERS6	7.92519	-0.925468	1.8993	0.29985	-3.08643	0.00202573	0.0423506	FC>1.8	No
ENSSSCG00000009352		DCLK1	11.8933	-0.923598	1.89684	0.286141	-3.22777	0.00124759	0.0334904	FC>1.8	No
ENSSSCG00000014068	UTP15	UTP15	92.7719	-0.922548	1.89546	0.277903	-3.31968	0.000901223	0.0287251	FC>1.8	No
ENSSSCG00000021423			12.8125	-0.919941	1.89204	0.258675	-3.55637	0.00037602	0.0186096	FC>1.8	No
ENSSSCG00000011075	KIAA1217	KIAA1217	1012.61	-0.917718	1.88912	0.215597	-4.25664	2.08e-05	0.00328421	FC>1.8	No
ENSSSCG00000008942	DCK	DCK	19.9943	-0.915771	1.88658	0.277447	-3.3007	0.000964428	0.0293026	FC>1.8	No
ENSSSCG00000011857	LMLN	LMLN	9.64215	-0.915746	1.88654	0.304019	-3.01213	0.00259421	0.0480369	FC>1.8	No
ENSSSCG00000011934	PLCXD2	PLCXD2	71.0254	-0.91533	1.886	0.268451	-3.40967	0.000650417	0.0243191	FC>1.8	No
ENSSSCG00000021674		ZBTB38	4.70989	-0.914421	1.88481	0.301548	-3.03243	0.00242595	0.0464377	FC>1.8	No
ENSSSCG00000030150	UGDH	UGDH	153.692	-0.912601	1.88244	0.282692	-3.22825	0.00124549	0.0334904	FC>1.8	No
ENSSSCG00000029695			105.2	-0.911988	1.88164	0.22171	-4.11343	3.9e-05	0.00477976	FC>1.8	No
ENSSSCG00000024509	SLC30A1	SLC30A1	9.16511	-0.91085	1.88015	0.243796	-3.73611	0.000186888	0.0130438	FC>1.8	No
ENSSSCG00000009730	ZNF26	ZNF26	27.2899	-0.910721	1.87998	0.25959	-3.5083	0.000450976	0.020227	FC>1.8	No
ENSSSCG00000015784	ACSL1	ACSL1	6082.98	-0.90863	1.87726	0.201598	-4.50714	6.57e-06	0.00171975	FC>1.8	No
ENSSSCG00000004238	HSF2	HSF2	1002.57	-0.906362	1.87431	0.275639	-3.28822	0.00100823	0.0300982	FC>1.8	No
ENSSSCG00000003077	ZNF112	ZNF112	36.1218	-0.905318	1.87296	0.272856	-3.31794	0.000906845	0.028831	FC>1.8	No
ENSSSCG00000000939	ACSS3	ACSS3	117.184	-0.90523	1.87284	0.246625	-3.67048	0.000242099	0.0150455	FC>1.8	No
ENSSSCG00000028757	ZNF189	ZNF189	114.666	-0.904882	1.87239	0.296859	-3.04819	0.00230226	0.0451496	FC>1.8	No
ENSSSCG00000008536	WDR43	WDR43	234.376	-0.903526	1.87063	0.294676	-3.06617	0.00216819	0.0436628	FC>1.8	No
ENSSSCG00000022729	KLHL6	KLHL6	43.7732	-0.901745	1.86832	0.246016	-3.66539	0.000246964	0.0151387	FC>1.8	No
ENSSSCG00000000242	CH242-185F9.2	CXCL3	10.1579	-0.898962	1.86472	0.270318	-3.32557	0.000882377	0.0283904	FC>1.8	No
ENSSSCG00000010509	PIK3AP1	PIK3AP1	59.5322	-0.89755	1.8629	0.264816	-3.38933	0.000700632	0.0250956	FC>1.8	No
ENSSSCG00000022430	SLC30A5	SLC30A5	53.6603	-0.896741	1.86186	0.2781	-3.22453	0.0012618	0.0337659	FC>1.8	No
ENSSSCG00000021819		PDE3B	31.2464	-0.893919	1.85822	0.264897	-3.3746	0.00073924	0.025766	FC>1.8	No
ENSSSCG00000025194	ZSWIM6	ZSWIM6	161.372	-0.890297	1.85356	0.28367	-3.13849	0.0016982	0.0390415	FC>1.8	No
ENSSSCG00000015955	ITGA6	ITGA6	92.8445	-0.888892	1.85175	0.255228	-3.48274	0.000496311	0.0212415	FC>1.8	No
ENSSSCG00000017251	SOX9	SOX9	128.677	-0.888624	1.85141	0.277519	-3.20203	0.00136461	0.0351084	FC>1.8	No
ENSSSCG00000004392	AMD1	AMD1	2485	-0.888286	1.85098	0.292467	-3.03722	0.00238769	0.0460289	FC>1.8	No
ENSSSCG00000026298		ALDH1A3	35.5655	-0.887704	1.85023	0.290337	-3.0575	0.00223192	0.0444749	FC>1.8	No
ENSSSCG00000026120		BRAP	35.235	-0.886972	1.84929	0.256417	-3.4591	0.000541982	0.0224206	FC>1.8	No
ENSSSCG00000008535	CLIP4	CLIP4	116.787	-0.886734	1.84899	0.2236	-3.96572	7.32e-05	0.00716475	FC>1.8	No
ENSSSCG00000029288	ZBTB43	ZBTB43	136.314	-0.885883	1.8479	0.263357	-3.36381	0.000768732	0.0262875	FC>1.8	No
ENSSSCG00000006290	SLC19A2	SLC19A2	850.481	-0.885516	1.84742	0.276204	-3.20602	0.00134585	0.0348896	FC>1.8	No
ENSSSCG00000029459			6.6135	-0.885397	1.84727	0.283281	-3.1255	0.001775	0.0396679	FC>1.8	No
ENSSSCG00000030092		EPB41L2	23.7863	-0.882559	1.84364	0.215339	-4.09847	4.16e-05	0.00496514	FC>1.8	No
ENSSSCG00000004479	FILIP1	FILIP1	415.035	-0.880444	1.84094	0.292269	-3.01244	0.00259155	0.0480369	FC>1.8	No
ENSSSCG00000008668	RBAK	RBAK	76.7576	-0.878014	1.83784	0.26488	-3.31476	0.000917225	0.028831	FC>1.8	No
ENSSSCG00000024180	PAP7	ACBD3	255.247	-0.877979	1.8378	0.242928	-3.61415	0.000301337	0.0167396	FC>1.8	No
ENSSSCG00000006052	FZD6	FZD6	70.4658	-0.874527	1.83341	0.281232	-3.10963	0.00187322	0.0406983	FC>1.8	No
ENSSSCG00000017833		METTL16	15.9876	-0.873956	1.83268	0.205484	-4.25317	2.11e-05	0.0032972	FC>1.8	No
ENSSSCG00000022292	NPL	NPL	14.5468	-0.8732	1.83172	0.275604	-3.16831	0.00153329	0.037271	FC>1.8	No
ENSSSCG00000011690	PLSCR4	PLSCR4	60.9553	-0.870619	1.82845	0.279081	-3.11959	0.00181102	0.0399481	FC>1.8	No
ENSSSCG00000002347	DNAL1	DNAL1	7.71442	-0.869398	1.8269	0.274936	-3.16218	0.00156594	0.0375218	FC>1.8	No
ENSSSCG00000010597		TAF5	60.6981	-0.866384	1.82309	0.245013	-3.53607	0.000406121	0.0195799	FC>1.8	No
ENSSSCG00000028828	KLF6	KLF6	823.267	-0.866033	1.82264	0.273503	-3.16645	0.00154312	0.0372809	FC>1.8	No
ENSSSCG00000028925		CEP95	118.758	-0.865204	1.8216	0.286391	-3.02106	0.00251893	0.0473518	FC>1.8	No
ENSSSCG00000009839	CIT	CIT	156.406	-0.864777	1.82106	0.251774	-3.43473	0.000593135	0.0231971	FC>1.8	No
ENSSSCG00000010816	TGFB2	TGFB2	239.351	-0.860157	1.81524	0.284598	-3.02236	0.00250812	0.0472137	FC>1.8	No
ENSSSCG00000017274	PITPNC1	PITPNC1	58.8732	-0.857354	1.81171	0.200321	-4.27991	1.87e-05	0.00302934	FC>1.8	No
ENSSSCG00000022508	UIMC1	UIMC1	202.961	-0.852907	1.80614	0.20394	-4.18216	2.89e-05	0.00389107	FC>1.8	No
ENSSSCG00000002266	CHD2	CHD2	751.169	-0.850226	1.80278	0.25778	-3.29826	0.000972862	0.0294892	FC>1.8	No
ENSSSCG00000022705	SALL2	SALL2	201.951	0.849633	1.80204	0.211307	4.02085	5.8e-05	0.0061179	FC>1.8	No
ENSSSCG00000013049		RCOR2	79.6304	0.850764	1.80346	0.250098	3.40172	0.000669636	0.0246985	FC>1.8	No
ENSSSCG00000026701	PHOSPHO1	PHOSPHO1	403.096	0.853828	1.80729	0.234251	3.64492	0.000267472	0.0156236	FC>1.8	No
ENSSSCG00000005128	TUSC1	TUSC1	28.7	0.854785	1.80849	0.216512	3.94798	7.88e-05	0.00744896	FC>1.8	No
ENSSSCG00000028751		DHRS13	22.7137	0.856268	1.81035	0.275384	3.10936	0.00187493	0.0406983	FC>1.8	No
ENSSSCG00000005713		PLPP7	1795.52	0.861145	1.81648	0.236135	3.64683	0.000265498	0.0155892	FC>1.8	No
ENSSSCG00000000724	FGF6	FGF6	74.1565	0.86719	1.82411	0.275803	3.14423	0.00166524	0.0384786	FC>1.8	No
ENSSSCG00000009811			27.4052	0.867578	1.8246	0.19001	4.56596	4.97e-06	0.00147301	FC>1.8	No
ENSSSCG00000010064			19.5275	0.870026	1.8277	0.269194	3.23197	0.00122941	0.0333979	FC>1.8	No
ENSSSCG00000016740		ZMIZ2	10.4427	0.874242	1.83304	0.269131	3.24839	0.00116062	0.0327039	FC>1.8	No
ENSSSCG00000007391	MATN4	MATN4	75.2801	0.876339	1.83571	0.288576	3.03677	0.00239125	0.0460324	FC>1.8	No
ENSSSCG00000003527	EPHB2	EPHB2	79.7822	0.878695	1.83871	0.246782	3.56061	0.000369997	0.0184456	FC>1.8	No
ENSSSCG00000002264	ST8SIA2	ST8SIA2	328.346	0.880232	1.84067	0.242454	3.63051	0.000282858	0.0160404	FC>1.8	No
ENSSSCG00000021222	MCT7	TPSB2	41.7047	0.882093	1.84305	0.260308	3.38865	0.000702374	0.0250956	FC>1.8	No
ENSSSCG00000029803	KDM2B	KDM2B	44.7776	0.885263	1.8471	0.18997	4.66001	3.16e-06	0.00116734	FC>1.8	No
ENSSSCG00000030113	SHISA2	SHISA2	14877.6	0.886539	1.84874	0.197121	4.49742	6.88e-06	0.00176626	FC>1.8	No
ENSSSCG00000010283		SPOCK2	283.782	0.88753	1.85001	0.192518	4.6101	4.02e-06	0.0013694	FC>1.8	No
ENSSSCG00000029770		FBXO6	7.66981	0.888334	1.85104	0.289202	3.07167	0.00212864	0.043394	FC>1.8	No
ENSSSCG00000025068	GPR4	GPR4	75.6815	0.89438	1.85881	0.252045	3.54849	0.000387445	0.0191055	FC>1.8	No
ENSSSCG00000002806	MMP15	MMP15	1665.26	0.8995	1.86542	0.229266	3.92338	8.73e-05	0.00781806	FC>1.8	No
ENSSSCG00000017992	MFSD6L	MFSD6L	21.3944	0.899737	1.86573	0.291501	3.08657	0.00202481	0.0423506	FC>1.8	No
ENSSSCG00000025416	CAMKV	CAMKV	6.1458	0.90724	1.87545	0.296554	3.05928	0.0022187	0.0442764	FC>1.8	No
ENSSSCG00000007986	NME4	NME4	6.51828	0.907479	1.87576	0.295266	3.07343	0.00211616	0.0433096	FC>1.8	No
ENSSSCG00000000978	MLC1	MLC1	82.5504	0.917091	1.8883	0.265552	3.45352	0.000553313	0.0226847	FC>1.8	No
ENSSSCG00000024018	SLC16A3	SLC16A3	4244.51	0.91952	1.89149	0.249705	3.68242	0.000231032	0.0148793	FC>1.8	No
ENSSSCG00000013377	USH1C	USH1C	165.464	0.919876	1.89195	0.218842	4.20337	2.63e-05	0.00368969	FC>1.8	No
ENSSSCG00000013113	TMEM132A	TMEM132A	493.903	0.9223	1.89513	0.222349	4.14799	3.35e-05	0.00434752	FC>1.8	No
ENSSSCG00000017215	SLC16A5	SLC16A5	4984.42	0.928859	1.90377	0.216099	4.29831	1.72e-05	0.00297788	FC>1.8	No
ENSSSCG00000003255	CACNG8	CACNG8	9.35669	0.948816	1.93029	0.261653	3.62623	0.000287589	0.016241	FC>1.8	No
ENSSSCG00000022368	KCNS3	KCNS3	1331.79	0.951086	1.93333	0.194139	4.899	9.63e-07	0.000504238	FC>1.8	No
ENSSSCG00000002637		DBNDD1	10.0474	0.953526	1.9366	0.227677	4.18806	2.81e-05	0.00386353	FC>1.8	No
ENSSSCG00000017005	KCNMB1	KCNMB1	14.294	0.954091	1.93736	0.271581	3.5131	0.000442907	0.0200932	FC>1.8	No
ENSSSCG00000030425		SPHK2	62.7793	0.969276	1.95786	0.303692	3.19165	0.00141465	0.0358835	FC>1.8	No
ENSSSCG00000007507	PCK1	PCK1	20.915	0.970491	1.95951	0.320919	3.02409	0.00249378	0.047205	FC>1.8	No
ENSSSCG00000025105		ATP13A2	13.4097	0.971136	1.96038	0.249513	3.89213	9.94e-05	0.00861403	FC>1.8	No
ENSSSCG00000008142	C2orf40	C2orf40	34.3267	0.984813	1.97906	0.220269	4.47096	7.79e-06	0.00192691	FC>1.8	No
ENSSSCG00000001823	UROC1	UROC1	70.0499	0.985177	1.97956	0.229889	4.28546	1.82e-05	0.00301085	FC>1.8	No
ENSSSCG00000002258	KLHL25	KLHL25	308.19	0.988123	1.9836	0.236052	4.18603	2.84e-05	0.00386353	FC>1.8	No
ENSSSCG00000017391	PLEKHH3	PLEKHH3	423.383	0.992875	1.99015	0.233918	4.24454	2.19e-05	0.00334962	FC>1.8	No
