# Supplementary material for: Role of AMPK signalling pathway during compensatory growth in pigs
Source: BMC Genomics. 2018 Sep 17;19:682. doi: 10.1186/s12864-018-5071-5 (PMC6142327; doi:10.1186/s12864-018-5071-5)
Supplement: Supplementary file 4 — Table S4. List of canonical pathways identified at the list of 86 genes differentially expressed (Padj-value< 0.05 and ǀlog2FCǀ > 1) between animals subjected and not subjected to a feed restriction period. (XLS 64 kb) [file 12864_2018_5071_MOESM4_ESM.xls]

## Sheet: Sheet0
Ingenuity Canonical Pathways	-log(p-value)	Ratio	z-score	Molecules
G-Protein Coupled Receptor Signaling	4.53	0.0257		SMPDL3A,OPRD1,PDE7B,PIK3R1,PRKAG2,DUSP4,FRS2
AMPK Signaling	4.45	0.0317	-1.633	PFKFB3,PIK3R1,PRKAG2,FRS2,PFKFB2,PPARGC1A
Relaxin Signaling	3.85	0.0329		SMPDL3A,PDE7B,PIK3R1,PRKAG2,FRS2
ERK/MAPK Signaling	3.31	0.0251	-1.342	PLA2G4A,PIK3R1,PRKAG2,DUSP4,FRS2
Phagosome Formation	3.16	0.0328		MRC1,PIK3R1,TLR1,FRS2
Type II Diabetes Mellitus Signaling	3.1	0.0315	-1	PIK3R1,CD36,PRKAG2,FRS2
GM-CSF Signaling	2.75	0.0411		RUNX1,PIK3R1,FRS2
Macropinocytosis Signaling	2.63	0.037		MRC1,PIK3R1,FRS2
Xenobiotic Metabolism Signaling	2.61	0.0174		ALDH1A3,PIK3R1,EIF2AK3,FRS2,PPARGC1A
Leptin Signaling in Obesity	2.57	0.0353		PIK3R1,PRKAG2,FRS2
PPARα/RXRα Activation	2.56	0.0225		CD36,PRKAG2,TGS1,PPARGC1A
VEGF Family Ligand-Receptor Interactions	2.52	0.0341		PLA2G4A,PIK3R1,FRS2
Acute Myeloid Leukemia Signaling	2.48	0.033		RUNX1,PIK3R1,FRS2
RAR Activation	2.46	0.0211		ALDH1A3,PIK3R1,PRKAG2,PPARGC1A
NRF2-mediated Oxidative Stress Response	2.43	0.0207		PIK3R1,FKBP5,EIF2AK3,FRS2
Melanocyte Development and Pigmentation Signaling	2.43	0.0316		PIK3R1,PRKAG2,FRS2
TR/RXR Activation	2.39	0.0306		PIK3R1,FRS2,PPARGC1A
SAPK/JNK Signaling	2.32	0.0288		PIK3R1,DUSP4,FRS2
IGF-1 Signaling	2.3	0.0283		PIK3R1,PRKAG2,FRS2
Nitric Oxide Signaling in the Cardiovascular System	2.22	0.0265		PIK3R1,PRKAG2,FRS2
cAMP-mediated signaling	2.21	0.0179	0	SMPDL3A,OPRD1,PDE7B,DUSP4
Neuropathic Pain Signaling In Dorsal Horn Neurons	2.21	0.0263		PIK3R1,PRKAG2,FRS2
Actin Cytoskeleton Signaling	2.18	0.0175	-1	IQGAP2,TIAM2,PIK3R1,FRS2
Rac Signaling	2.18	0.0256		IQGAP2,PIK3R1,FRS2
Fc Epsilon RI Signaling	2.16	0.0252		PLA2G4A,PIK3R1,FRS2
Renin-Angiotensin Signaling	2.15	0.025		PIK3R1,PRKAG2,FRS2
tRNA Splicing	2.14	0.0513		SMPDL3A,PDE7B
Gustation Pathway	2.11	0.0242		SMPDL3A,PDE7B,PRKAG2
Colorectal Cancer Metastasis Signaling	2.06	0.0162	-2	PIK3R1,TLR1,PRKAG2,FRS2
Role of p14/p19ARF in Tumor Suppression	2.06	0.0465		PIK3R1,FRS2
14-3-3-mediated Signaling	2.05	0.0231		SRPK2,PIK3R1,FRS2
CCR3 Signaling in Eosinophils	2.05	0.0231		PLA2G4A,PIK3R1,FRS2
P2Y Purigenic Receptor Signaling Pathway	2.03	0.0227		PIK3R1,PRKAG2,FRS2
IL-9 Signaling	2.02	0.0444		PIK3R1,FRS2
Role of Pattern Recognition Receptors in Recognition of Bacteria and Viruses	1.99	0.0219		PIK3R1,TLR1,FRS2
Cardiac β-adrenergic Signaling	1.99	0.0219		SMPDL3A,PDE7B,PRKAG2
Insulin Receptor Signaling	1.96	0.0213		PIK3R1,PRKAG2,FRS2
Triacylglycerol Degradation	1.93	0.04		ABHD2,LIPG
Ovarian Cancer Signaling	1.93	0.0208		PIK3R1,PRKAG2,FRS2
Docosahexaenoic Acid (DHA) Signaling	1.9	0.0385		PIK3R1,FRS2
FcγRIIB Signaling in B Lymphocytes	1.89	0.0377		PIK3R1,FRS2
Melanoma Signaling	1.85	0.0364		PIK3R1,FRS2
eNOS Signaling	1.85	0.0194		PIK3R1,PRKAG2,FRS2
Glucocorticoid Receptor Signaling	1.84	0.0139		PIK3R1,PRKAG2,FKBP5,FRS2
MSP-RON Signaling Pathway	1.8	0.0339		PIK3R1,FRS2
Ephrin A Signaling	1.78	0.0333		PIK3R1,FRS2
Phospholipases	1.76	0.0323		PLA2G4A,LIPG
Gap Junction Signaling	1.75	0.0179		PIK3R1,PRKAG2,FRS2
CNTF Signaling	1.74	0.0317		PIK3R1,FRS2
Endometrial Cancer Signaling	1.73	0.0312		PIK3R1,FRS2
IL-2 Signaling	1.73	0.0312		PIK3R1,FRS2
PXR/RXR Activation	1.72	0.0308		PRKAG2,PPARGC1A
Thrombopoietin Signaling	1.72	0.0308		PIK3R1,FRS2
UVB-Induced MAPK Signaling	1.71	0.0303		PIK3R1,FRS2
Lymphotoxin β Receptor Signaling	1.69	0.0299		PIK3R1,FRS2
Role of IL-17A in Arthritis	1.69	0.0299		PIK3R1,FRS2
EGF Signaling	1.68	0.0294		PIK3R1,FRS2
NF-κB Signaling	1.67	0.0167		PIK3R1,TLR1,FRS2
ErbB2-ErbB3 Signaling	1.67	0.029		PIK3R1,FRS2
Myc Mediated Apoptosis Signaling	1.66	0.0286		PIK3R1,FRS2
Glioma Invasiveness Signaling	1.66	0.0286		PIK3R1,FRS2
CREB Signaling in Neurons	1.65	0.0163		PIK3R1,PRKAG2,FRS2
Role of JAK1 and JAK3 in γc Cytokine Signaling	1.65	0.0282		PIK3R1,FRS2
ErbB4 Signaling	1.63	0.0278		PIK3R1,FRS2
Endothelin-1 Signaling	1.63	0.016		PLA2G4A,PIK3R1,FRS2
Role of NFAT in Cardiac Hypertrophy	1.6	0.0156		PIK3R1,PRKAG2,FRS2
Antiproliferative Role of Somatostatin Receptor 2	1.6	0.0267		PIK3R1,FRS2
IL-15 Signaling	1.59	0.0263		PIK3R1,FRS2
Role of PI3K/AKT Signaling in the Pathogenesis of Influenza	1.59	0.0263		PIK3R1,FRS2
GDNF Family Ligand-Receptor Interactions	1.59	0.0263		PIK3R1,FRS2
Neurotrophin/TRK Signaling	1.59	0.0263		PIK3R1,FRS2
BMP signaling pathway	1.59	0.0263		RUNX2,PRKAG2
Angiopoietin Signaling	1.58	0.026		PIK3R1,FRS2
Non-Small Cell Lung Cancer Signaling	1.58	0.026		PIK3R1,FRS2
Estrogen-Dependent Breast Cancer Signaling	1.58	0.026		PIK3R1,FRS2
IL-17A Signaling in Airway Cells	1.58	0.026		PIK3R1,FRS2
ILK Signaling	1.58	0.0153		PIK3R1,KRT18,FRS2
CD40 Signaling	1.57	0.0256		PIK3R1,FRS2
mTOR Signaling	1.56	0.0151		PIK3R1,PRKAG2,FRS2
Erythropoietin Signaling	1.56	0.0253		PIK3R1,FRS2
Breast Cancer Regulation by Stathmin1	1.54	0.0148		PIK3R1,PRKAG2,FRS2
Growth Hormone Signaling	1.54	0.0247		PIK3R1,FRS2
Renal Cell Carcinoma Signaling	1.54	0.0247		PIK3R1,FRS2
IL-3 Signaling	1.52	0.0241		PIK3R1,FRS2
Prolactin Signaling	1.52	0.0241		PIK3R1,FRS2
JAK/Stat Signaling	1.52	0.0241		PIK3R1,FRS2
Small Cell Lung Cancer Signaling	1.51	0.0238		PIK3R1,FRS2
PEDF Signaling	1.51	0.0238		PIK3R1,FRS2
IL-17 Signaling	1.5	0.0235		PIK3R1,FRS2
FLT3 Signaling in Hematopoietic Progenitor Cells	1.5	0.0235		PIK3R1,FRS2
LPS-stimulated MAPK Signaling	1.49	0.0233		PIK3R1,FRS2
NF-κB Activation by Viruses	1.49	0.0233		PIK3R1,FRS2
HER-2 Signaling in Breast Cancer	1.47	0.0227		PIK3R1,FRS2
IL-4 Signaling	1.46	0.0225		PIK3R1,FRS2
FGF Signaling	1.46	0.0222		PIK3R1,FRS2
PDGF Signaling	1.46	0.0222		PIK3R1,FRS2
EIF2 Signaling	1.45	0.0136		PIK3R1,EIF2AK3,FRS2
Reelin Signaling in Neurons	1.44	0.0217		PIK3R1,FRS2
Ceramide Signaling	1.43	0.0215		PIK3R1,FRS2
Prostate Cancer Signaling	1.42	0.0213		PIK3R1,FRS2
Protein Kinase A Signaling	1.41	0.0102	-1	SMPDL3A,PDE7B,PRKAG2,DUSP4
Role of Osteoblasts, Osteoclasts and Chondrocytes in Rheumatoid Arthritis	1.39	0.0129		RUNX2,PIK3R1,FRS2
ErbB Signaling	1.39	0.0204		PIK3R1,FRS2
CTLA4 Signaling in Cytotoxic T Lymphocytes	1.38	0.0202		PIK3R1,FRS2
FAK Signaling	1.38	0.0202		PIK3R1,FRS2
Cardiac Hypertrophy Signaling	1.38	0.0128		PIK3R1,PRKAG2,FRS2
PAK Signaling	1.36	0.0198		PIK3R1,FRS2
RANK Signaling in Osteoclasts	1.36	0.0198		PIK3R1,FRS2
Virus Entry via Endocytic Pathways	1.36	0.0196		PIK3R1,FRS2
UVA-Induced MAPK Signaling	1.36	0.0196		PIK3R1,FRS2
VEGF Signaling	1.35	0.0194		PIK3R1,FRS2
Chronic Myeloid Leukemia Signaling	1.34	0.0192		PIK3R1,FRS2
Mouse Embryonic Stem Cell Pluripotency	1.33	0.0189		PIK3R1,FRS2
T Cell Receptor Signaling	1.31	0.0183		PIK3R1,FRS2
Glioma Signaling	1.3	0.0182		PIK3R1,FRS2
Amyotrophic Lateral Sclerosis Signaling	1.29	0.018		PIK3R1,FRS2
p53 Signaling	1.29	0.018		PIK3R1,FRS2
Telomerase Signaling	1.29	0.018		PIK3R1,FRS2
Paxillin Signaling	1.28	0.0177		PIK3R1,FRS2
HIF1α Signaling	1.26	0.0174		PIK3R1,FRS2
HGF Signaling	1.26	0.0174		PIK3R1,FRS2
NGF Signaling	1.25	0.0171		PIK3R1,FRS2
Pancreatic Adenocarcinoma Signaling	1.24	0.0169		PIK3R1,FRS2
Gαi Signaling	1.23	0.0167		OPRD1,PRKAG2
fMLP Signaling in Neutrophils	1.23	0.0165		PIK3R1,FRS2
Axonal Guidance Signaling	1.22	0.00889		PIK3R1,PRKAG2,RTN4R,FRS2
Histamine Degradation	1.22	0.0526		ALDH1A3
Natural Killer Cell Signaling	1.22	0.0164		PIK3R1,FRS2
iCOS-iCOSL Signaling in T Helper Cells	1.22	0.0164		PIK3R1,FRS2
Role of NANOG in Mammalian Embryonic Stem Cell Pluripotency	1.22	0.0164		PIK3R1,FRS2
Role of Tissue Factor in Cancer	1.22	0.0164		PIK3R1,FRS2
Sphingosine-1-phosphate Signaling	1.21	0.0163		PIK3R1,FRS2
Sperm Motility	1.2	0.016		PLA2G4A,PRKAG2
Atherosclerosis Signaling	1.19	0.0157		PLA2G4A,CD36
IL-6 Signaling	1.19	0.0157		PIK3R1,FRS2
Estrogen Receptor Signaling	1.18	0.0156		RUNX2,PPARGC1A
Oxidative Ethanol Degradation III	1.18	0.0476		ALDH1A3
Endoplasmic Reticulum Stress Pathway	1.18	0.0476		EIF2AK3
Gα12/13 Signaling	1.17	0.0154		PIK3R1,FRS2
CD28 Signaling in T Helper Cells	1.16	0.0153		PIK3R1,FRS2
p70S6K Signaling	1.16	0.0153		PIK3R1,FRS2
PKCθ Signaling in T Lymphocytes	1.16	0.0152		PIK3R1,FRS2
Fatty Acid α-oxidation	1.16	0.0455		ALDH1A3
HMGB1 Signaling	1.15	0.015		PIK3R1,FRS2
Th1 Pathway	1.14	0.0148		PIK3R1,FRS2
Putrescine Degradation III	1.14	0.0435		ALDH1A3
Tryptophan Degradation X (Mammalian, via Tryptamine)	1.1	0.04		ALDH1A3
Ethanol Degradation IV	1.1	0.04		ALDH1A3
Hereditary Breast Cancer Signaling	1.1	0.0141		PIK3R1,FRS2
Human Embryonic Stem Cell Pluripotency	1.1	0.014		PIK3R1,FRS2
Role of Macrophages, Fibroblasts and Endothelial Cells in Rheumatoid Arthritis	1.1	0.00971		PIK3R1,TLR1,FRS2
IL-12 Signaling and Production in Macrophages	1.08	0.0137		PIK3R1,FRS2
Th2 Pathway	1.06	0.0133		PIK3R1,FRS2
Regulation of eIF4 and p70S6K Signaling	1.03	0.0127		PIK3R1,FRS2
Sonic Hedgehog Signaling	1.03	0.0333		PRKAG2
Glioblastoma Multiforme Signaling	1.02	0.0126		PIK3R1,FRS2
Gαq Signaling	1.02	0.0125		PIK3R1,FRS2
CXCR4 Signaling	0.994	0.0121		PIK3R1,FRS2
MIF-mediated Glucocorticoid Regulation	0.99	0.0303		PLA2G4A
Aldosterone Signaling in Epithelial Cells	0.99	0.012		PIK3R1,FRS2
Inhibition of Angiogenesis by TSP1	0.977	0.0294		CD36
Retinoate Biosynthesis I	0.977	0.0294		ALDH1A3
Tec Kinase Signaling	0.972	0.0118		PIK3R1,FRS2
Dopamine Degradation	0.965	0.0286		ALDH1A3
Germ Cell-Sertoli Cell Junction Signaling	0.96	0.0116		PIK3R1,FRS2
Ethanol Degradation II	0.943	0.027		ALDH1A3
Netrin Signaling	0.921	0.0256		PRKAG2
Role of NFAT in Regulation of the Immune Response	0.912	0.0108		PIK3R1,FRS2
B Cell Receptor Signaling	0.912	0.0108		PIK3R1,FRS2
Th1 and Th2 Activation Pathway	0.912	0.0108		PIK3R1,FRS2
Neuroprotective Role of THOP1 in Alzheimer's Disease	0.911	0.025		PRKAG2
Retinol Biosynthesis	0.911	0.025		LIPG
Noradrenaline and Adrenaline Degradation	0.911	0.025		ALDH1A3
Molecular Mechanisms of Cancer	0.909	0.00802		PIK3R1,PRKAG2,FRS2
MIF Regulation of Innate Immunity	0.901	0.0244		PLA2G4A
Regulation of the Epithelial-Mesenchymal Transition Pathway	0.897	0.0106		PIK3R1,FRS2
Dendritic Cell Maturation	0.893	0.0105		PIK3R1,FRS2
Production of Nitric Oxide and Reactive Oxygen Species in Macrophages	0.882	0.0104		PIK3R1,FRS2
3-phosphoinositide Biosynthesis	0.878	0.0103		PIK3R1,FRS2
Clathrin-mediated Endocytosis Signaling	0.868	0.0102		PIK3R1,FRS2
IL-8 Signaling	0.868	0.0102		PIK3R1,FRS2
Thrombin Signaling	0.847	0.00985		PIK3R1,FRS2
Cancer Drug Resistance By Drug Efflux	0.829	0.0204		PIK3R1
Leukocyte Extravasation Signaling	0.823	0.00952		PIK3R1,FRS2
Amyloid Processing	0.813	0.0196		PRKAG2
Phototransduction Pathway	0.798	0.0189		PRKAG2
Integrin Signaling	0.795	0.00913		PIK3R1,FRS2
Unfolded protein response	0.79	0.0185		EIF2AK3
LPS/IL-1 Mediated Inhibition of RXR Function	0.785	0.00901		ALDH1A3,PPARGC1A
Systemic Lupus Erythematosus Signaling	0.776	0.00889		PIK3R1,FRS2
Superpathway of Inositol Phosphate Compounds	0.762	0.0087		PIK3R1,FRS2
Huntington's Disease Signaling	0.73	0.0083		PIK3R1,FRS2
Signaling by Rho Family GTPases	0.714	0.0081		PIK3R1,FRS2
Eicosanoid Signaling	0.705	0.0149		PLA2G4A
Melatonin Signaling	0.683	0.0141		PRKAG2
Role of MAPK Signaling in the Pathogenesis of Influenza	0.677	0.0139		PLA2G4A
GPCR-Mediated Integration of Enteroendocrine Signaling Exemplified by an L Cell	0.677	0.0139		PRKAG2
Serotonin Degradation	0.667	0.0135		ALDH1A3
Toll-like Receptor Signaling	0.667	0.0135		TLR1
TREM1 Signaling	0.662	0.0133		TLR1
Dopamine Receptor Signaling	0.652	0.013		PRKAG2
VDR/RXR Activation	0.647	0.0128		RUNX2
GPCR-Mediated Nutrient Sensing in Enteroendocrine Cells	0.614	0.0118		PRKAG2
α-Adrenergic Signaling	0.605	0.0115		PRKAG2
TGF-β Signaling	0.605	0.0115		RUNX2
Neuregulin Signaling	0.601	0.0114		PIK3R1
G Beta Gamma Signaling	0.601	0.0114		PRKAG2
Communication between Innate and Adaptive Immune Cells	0.597	0.0112		TLR1
Altered T Cell and B Cell Signaling in Rheumatoid Arthritis	0.593	0.0111		TLR1
IL-1 Signaling	0.588	0.011		PRKAG2
Fcγ Receptor-mediated Phagocytosis in Macrophages and Monocytes	0.58	0.0108		PIK3R1
PPAR Signaling	0.58	0.0108		PPARGC1A
Sumoylation Pathway	0.569	0.0104		SP100
CDK5 Signaling	0.557	0.0101		PRKAG2
Antioxidant Action of Vitamin C	0.543	0.00971		PLA2G4A
Gαs Signaling	0.522	0.00917		PRKAG2
Corticotropin Releasing Hormone Signaling	0.515	0.00901		PRKAG2
Androgen Signaling	0.515	0.00901		PRKAG2
p38 MAPK Signaling	0.497	0.00855		PLA2G4A
PTEN Signaling	0.491	0.0084		PIK3R1
Synaptic Long Term Potentiation	0.488	0.00833		PRKAG2
LXR/RXR Activation	0.485	0.00826		CD36
PI3K/AKT Signaling	0.476	0.00806		PIK3R1
FXR/RXR Activation	0.47	0.00794		PPARGC1A
PI3K Signaling in B Lymphocytes	0.465	0.00781		PIK3R1
GNRH Signaling	0.462	0.00775		PRKAG2
Cellular Effects of Sildenafil (Viagra)	0.459	0.00769		PRKAG2
Aryl Hydrocarbon Receptor Signaling	0.434	0.00714		ALDH1A3
Synaptic Long Term Depression	0.419	0.00685		PLA2G4A
Hepatic Cholestasis	0.391	0.00629		PRKAG2
Dopamine-DARPP32 Feedback in cAMP Signaling	0.384	0.00617		PRKAG2
Tight Junction Signaling	0.375	0.00599		PRKAG2
Cdc42 Signaling	0.375	0.00599		IQGAP2
Acute Phase Response Signaling	0.371	0.00592		PIK3R1
Sertoli Cell-Sertoli Cell Junction Signaling	0.354	0.00562		PRKAG2
Calcium Signaling	0.354	0.00562		PRKAG2
Phospholipase C Signaling	0.266	0.00422		PLA2G4A
