# Supplementary material for: Role of AMPK signalling pathway during compensatory growth in pigs
Source: BMC Genomics. 2018 Sep 17;19:682. doi: 10.1186/s12864-018-5071-5 (PMC6142327; doi:10.1186/s12864-018-5071-5)
Supplement: Supplementary file 5 — Table S5. Principal functions represented in the biological networks identified in the list of differently expressed between animals subjected and not subjected to feed restriction. (XLS 149 kb) [file 12864_2018_5071_MOESM5_ESM.xls]

## Sheet: Sheet0
Categories	Diseases or Functions Annotation	p-Value	Predicted Activation State	Activation z-score	Flags	Molecules	# Molecules
Cardiovascular System Development and Function, Cellular Movement	migration of vascular endothelial cells	4.44e-06		-1.284	bias	CD36,CHGA,CXXC5,FRS2,PLA2G4A,PTN,SP100	7
Cell Cycle	G0/G1 phase transition of stem cells	1.05e-05				PIK3R1,RUNX1	2
Lipid Metabolism, Molecular Transport, Small Molecule Biochemistry	release of linoleic acid	1.05e-05				LIPG,PLA2G4A	2
Cell Death and Survival	cell death of connective tissue cells	1.13e-05		-0.574		BACH2,CD36,DUSP4,EIF2AK3,KRT18,MKL1,PIK3R1,PLA2G4A,PTN,RUNX1,RUNX2,TNFAIP8	12
Cell Morphology, Cellular Function and Maintenance	autophagy of macrophage cancer cell lines	2.63e-05				PIK3R1,PLA2G4A,TLR1	3
Lipid Metabolism, Molecular Transport, Small Molecule Biochemistry	release of palmitic acid	6.28e-05				LIPG,PLA2G4A	2
Connective Tissue Development and Function, Tissue Development	development of connective tissue	6.32e-05		-1.4		CXXC5,EIF2AK3,FRS2,GPR183,MKL1,PLA2G4A,PPARGC1A,RUNX1,RUNX2	9
Cardiovascular System Development and Function, Organismal Development	angiogenesis	6.89e-05	Decreased	-2.258	bias	CD36,CHGA,CXXC5,EIF2AK3,FRS2,PFKFB3,PIK3R1,PLA2G4A,PPARGC1A,PTN,RUNX1,RUNX2,SP100,SRPK2	14
Cardiovascular System Development and Function	development of vasculature	7.76e-05	Decreased	-2.258	bias	CD36,CHGA,CXXC5,EIF2AK3,FRS2,NTN4,PFKFB3,PIK3R1,PLA2G4A,PPARGC1A,PTN,RUNX1,RUNX2,SP100,SRPK2	15
Cell Death and Survival	cell death of fibroblast cell lines	8.45e-05		-1.406		BACH2,DUSP4,EIF2AK3,KRT18,MKL1,PIK3R1,PLA2G4A,PTN,RUNX1	9
Cardiovascular Disease, Developmental Disorder, Organismal Injury and Abnormalities	hypertrophy of heart	8.72e-05		0.547		ANKRD1,CD36,CHGA,MKL1,NR4A3,PIK3R1,PLA2G4A,PPARGC1A	8
Cancer, Organismal Injury and Abnormalities	advanced malignant tumor	8.72e-05		-0.323		AIM1,CD36,CHGA,CPEB2,CXXC5,DUSP4,FRY,GPR34,KRT18,NTN4,OPRD1,PIK3R1,RUNX1,RUNX2	14
Cellular Movement	cell movement	0.000104		-1.957	bias	ABHD2,BACH2,CD36,CHGA,CXXC5,CYTIP,DUSP4,FRS2,GPR183,GPR34,MKL1,NRCAM,NTN4,OPRD1,PIK3R1,PLA2G4A,PTN,RUNX1,RUNX2,SP100,STX3,TIAM2,TNFAIP8	23
Cellular Growth and Proliferation	doubling time of cells	0.000104				DUSP4,PIK3R1	2
Carbohydrate Metabolism	metabolism of fructose-2,6-diphosphate	0.000104				PFKFB2,PFKFB3	2	glycolisis
Cancer, Organismal Injury and Abnormalities, Reproductive System Disease	mammary tumor	0.000122				ADGRG6,ALDH1A3,CD68,CPEB2,CXXC5,DUSP4,EIF2AK3,FKBP5,GPR183,GPR34,KRT18,MAST4,MRC1,NR4A3,NRCAM,PFKFB3,PIK3R1,RUNX1,RUNX2,SP100	20
Cancer, Organismal Injury and Abnormalities	metastasis	0.000124		-0.323		AIM1,CD36,CHGA,CPEB2,DUSP4,FRY,GPR34,KRT18,NTN4,OPRD1,PIK3R1,RUNX1,RUNX2	13
Carbohydrate Metabolism	uptake of monosaccharide	0.000127		-0.335		CD36,CHGA,NR4A3,OPRD1,PFKFB2,PFKFB3,PIK3R1	7	AMPK review Cantó
Cellular Movement	migration of cells	0.000143	Decreased	-2.005	bias	ABHD2,BACH2,CD36,CHGA,CXXC5,CYTIP,DUSP4,FRS2,GPR183,GPR34,MKL1,NTN4,OPRD1,PIK3R1,PLA2G4A,PTN,RUNX1,RUNX2,SP100,TIAM2,TNFAIP8	21
Cellular Movement, Immune Cell Trafficking	leukocyte migration	0.000144		-1.424	bias	BACH2,CD36,CYTIP,FRS2,GPR183,GPR34,MKL1,OPRD1,PIK3R1,PLA2G4A,PTN,RUNX1,TNFAIP8	13
Cell Signaling	transmembrane receptor protein tyrosine phosphatase signaling pathway	0.000156				FRS2,PTN	2
Carbohydrate Metabolism	glycolysis	0.000158				PFKFB2,PFKFB3,PIK3R1,PPARGC1A,PRKAG2	5	AMPK review Cantó
Nucleic Acid Metabolism, Small Molecule Biochemistry	metabolism of nucleoside triphosphate	0.000173				AMPD3,EIF2AK3,PPARGC1A,PRKAG2,SMPDL3A	5
Cardiovascular Disease, Organismal Injury and Abnormalities	peripheral arterial disease	0.000197				CD36,CYTIP,EVI2A,FRY,PLA2G4A,RUNX1	6
Cardiovascular Disease, Organismal Injury and Abnormalities	advanced stage peripheral arterial disease	0.000205				CD36,EVI2A,FRY,PLA2G4A,RUNX1	5
Developmental Disorder	Hypertrophy	0.000212		-0.526		ANKRD1,CD36,CHGA,MKL1,NR4A3,PIK3R1,PLA2G4A,PPARGC1A,RUNX2	9
Developmental Disorder, Organismal Injury and Abnormalities, Respiratory Disease	aplasia or hypoplasia of nose	0.000218				ALDH1A3,RUNX2	2
Cancer, Developmental Disorder, Embryonic Development, Organismal Injury and Abnormalities	invasion of mesenchyme	0.000218				ALDH1A3,RUNX2	2
Carbohydrate Metabolism, Molecular Transport, Small Molecule Biochemistry	uptake of D-glucose	0.000252		-0.537		CD36,CHGA,NR4A3,OPRD1,PFKFB2,PIK3R1	6	AMPK review Cantó
Cardiovascular System Development and Function, Cellular Development, Cellular Function and Maintenance, Cellular Growth and Proliferation, Organismal Development, Tissue Development	proliferation of endothelial cells	0.000288		-1.561		CD36,CHGA,FRS2,PFKFB3,PLA2G4A,PTN,RUNX2	7
Cellular Growth and Proliferation	arrest in growth of bone marrow cell lines	0.000291				RUNX1,RUNX2	2
Connective Tissue Development and Function, Organ Morphology, Organismal Development, Skeletal and Muscular System Development and Function, Tissue Development, Tissue Morphology	diameter of tibia	0.000291				CXXC5,RUNX2	2
Lipid Metabolism, Molecular Transport, Small Molecule Biochemistry	release of oleic acid	0.000291				LIPG,PLA2G4A	2
Cell Death and Survival	cell death of lymphoblastoid cell lines	0.000348				DUSP4,IQGAP2,PIK3R1,SLC28A1	4
Protein Synthesis	quantity of protein in blood	0.000355		0.662		CD36,EIF2AK3,GPR183,IQGAP2,LIPG,MRC1,PIK3R1,PPARGC1A,PTN	9
Cardiovascular System Development and Function, Cellular Development, Cellular Growth and Proliferation	proliferation of endothelial cell lines	0.000375				CHGA,FRS2,NTN4,RUNX2	4
Cancer, Organismal Injury and Abnormalities, Reproductive System Disease	breast cancer	0.000381				ADGRG6,ALDH1A3,CD68,CPEB2,CXXC5,DUSP4,EIF2AK3,FKBP5,GPR183,KRT18,MAST4,MRC1,NR4A3,NRCAM,PFKFB3,PIK3R1,RUNX1,SP100	18
Cell Morphology, Cellular Function and Maintenance	autophagy of tumor cell lines	0.000394	Decreased	-2.177		EIF2AK3,KRT18,PIK3R1,PLA2G4A,TLR1	5
Lipid Metabolism, Molecular Transport, Small Molecule Biochemistry	release of fatty acid	0.000423		-0.855	bias	LIPG,MRC1,PIK3R1,PLA2G4A,PPARGC1A	5
Cellular Development, Cellular Growth and Proliferation, Connective Tissue Development and Function, Tissue Development	development of connective tissue cells	0.000482				EIF2AK3,GPR183,MKL1,PLA2G4A,RUNX1,RUNX2	6
Energy Production, Lipid Metabolism, Small Molecule Biochemistry	oxidation of palmitic acid	0.000488				CD36,NR4A3,PPARGC1A	3
Cell Death and Survival	cell death	0.000495		-1.1		ALDH1A3,AMPD3,ANKRD1,BACH2,CD36,CHGA,CPEB2,DUSP4,EIF2AK3,FKBP5,FRS2,IQGAP2,KRT18,MKL1,NR4A3,NRCAM,NTN4,PFKFB3,PIK3R1,PLA2G4A,PPARGC1A,PTN,RTN4R,RUNX1,RUNX2,SLC28A1,SRPK2,TLR1,TNFAIP8	29
Cardiovascular Disease, Hereditary Disorder, Organismal Injury and Abnormalities	familial arrhythmia	0.000519				ANKRD1,PRKAG2,RBM20	3
Carbohydrate Metabolism, Small Molecule Biochemistry	production of lactic acid	0.000519				CHGA,NR4A3,PFKFB3	3
Infectious Diseases	Parasitic Infection	0.000544				CD36,DUSP4,KRT18,PIK3R1,PLA2G4A	5
Cardiovascular Disease	peripheral vascular disease	0.000557				CD36,CYTIP,EVI2A,FRY,OPRD1,PDE7B,PLA2G4A,RUNX1	8
Hematological Disease	blood protein disorder	0.000564				CHGA,DUSP4,OPRD1,PDE7B,PIK3R1,RUNX2,SRPK2,TLR1	8
Organismal Functions	endurance	0.000567				NR4A3,PPARGC1A	2
Cellular Development, Connective Tissue Development and Function, Tissue Development	differentiation of connective tissue cells	0.000629		-0.469		CXXC5,EIF2AK3,GPR183,MKL1,NR4A3,PIK3R1,PPARGC1A,PTN,RUNX1,RUNX2	10
Cellular Development, Connective Tissue Development and Function, Tissue Development	differentiation of adipocytes	0.000651				EIF2AK3,MKL1,NR4A3,PIK3R1,PPARGC1A,RUNX2	6
Cellular Movement, Hematological System Development and Function, Immune Cell Trafficking	cell movement of leukocytes	0.000665		-1.372	bias	BACH2,CD36,CYTIP,GPR183,MKL1,OPRD1,PIK3R1,PLA2G4A,PTN,RUNX1,TNFAIP8	11
Cell Signaling	insulin-like growth factor receptor signaling pathway	0.000679				EIF2AK3,PIK3R1	2
Cardiovascular Disease, Organismal Injury and Abnormalities	abnormality of heart ventricle	0.00071				CHGA,MKL1,PDE7B,PLA2G4A,PPARGC1A,RBM20,RUNX2	7
Cell Death and Survival	apoptosis	0.000725		-0.75		ALDH1A3,ANKRD1,BACH2,CD36,CPEB2,DUSP4,EIF2AK3,FKBP5,FRS2,IQGAP2,KRT18,MKL1,NR4A3,NTN4,PIK3R1,PLA2G4A,PPARGC1A,PTN,RTN4R,RUNX1,RUNX2,SRPK2,TLR1,TNFAIP8	24
Tissue Morphology	quantity of bone marrow cell lines	0.000801				PIK3R1,RUNX1	2
Nervous System Development and Function	regeneration by nervous system	0.000801				CD36,RTN4R	2
Cell-To-Cell Signaling and Interaction	binding of leukemia cell lines	0.000817				CD36,CD68,PIK3R1	3
Cell Death and Survival	necrosis	0.000819		-0.939		ANKRD1,BACH2,CD36,CPEB2,DUSP4,EIF2AK3,FKBP5,IQGAP2,KRT18,MKL1,NR4A3,NRCAM,PFKFB3,PIK3R1,PLA2G4A,PPARGC1A,PTN,RTN4R,RUNX1,RUNX2,SLC28A1,SRPK2,TLR1,TNFAIP8	24
Cardiovascular System Development and Function, Cellular Movement	cell movement of endothelial cell lines	0.00082		-1.732		CD36,FRS2,NTN4,RUNX2	4
Cellular Growth and Proliferation, Tissue Development	generation of cells	0.000841	Decreased	-2.242	bias	ADGRG6,AVIL,CD36,CHGA,EIF2AK3,FRS2,GPR183,KRT18,MKL1,NRCAM,PFKFB3,PIK3R1,PLA2G4A,PPARGC1A,PTN,RTN4R,RUNX1,RUNX2,STX3,TIAM2	20
Cancer, Hematological Disease, Organismal Injury and Abnormalities	hematological neoplasia	0.00085				ABHD2,BACH2,CD36,CD68,CHGA,CXXC5,DUSP4,EIF2AK3,KRT18,LIPG,MKL1,NR4A3,NRCAM,OPRD1,PDE7B,PFKFB3,PIK3R1,RASGEF1A,RUNX1,RUNX2,SP100,SRPK2,TLR1	23
Cell Death and Survival	neuronal cell death	0.00088		1.351		EIF2AK3,NR4A3,NRCAM,PIK3R1,PLA2G4A,PPARGC1A,PTN,RTN4R,RUNX1,SRPK2	10
Cancer, Organismal Injury and Abnormalities	invasion of tissue	0.000881				ALDH1A3,CHGA,RUNX2,SP100,TIAM2	5
Carbohydrate Metabolism	glycolysis of cells	0.000894				PFKFB2,PFKFB3,PPARGC1A,PRKAG2	4
Cardiovascular System Development and Function, Connective Tissue Development and Function, Organismal Development, Tissue Development	angiogenesis of connective tissue	0.000933				CXXC5,FRS2	2
Cellular Assembly and Organization	density of mitochondria	0.000933				NR4A3,PPARGC1A	2
Carbohydrate Metabolism	metabolism of monosaccharide	0.000946				PFKFB2,PFKFB3,PIK3R1,PPARGC1A	4
Hematological Disease, Metabolic Disease	hypoproteinemia	0.000999				PDE7B,PIK3R1,TLR1	3
Cell Morphology	abnormal morphology of cells	0.001				ADGRG6,BACH2,CD36,CD68,CXXC5,CYTIP,EIF2AK3,GPR34,IQGAP2,MKL1,NRCAM,PIK3R1,PLA2G4A,PPARGC1A,RUNX2	15
Cell Death and Survival, Organismal Injury and Abnormalities	necrosis of epithelial tissue	0.00106		-0.34		CD36,IQGAP2,KRT18,MKL1,NR4A3,PIK3R1,PLA2G4A,PPARGC1A,RUNX2	9
Neurological Disease	abnormal regeneration by nervous system	0.00107				CD36,RTN4R	2
Lipid Metabolism, Small Molecule Biochemistry	synthesis of lipid	0.00115		-1.573	bias	ALDH1A3,CD36,EIF2AK3,NR4A3,PIK3R1,PLA2G4A,PPARGC1A,PRKAG2,RUNX1,RUNX2	10
Cell Morphology, Tissue Morphology	morphology of connective tissue cells	0.00117				CD68,CXXC5,EIF2AK3,PIK3R1,PPARGC1A,RUNX2	6
Cardiovascular Disease, Hereditary Disorder, Organismal Injury and Abnormalities, Skeletal and Muscular Disorders	familial hypertrophic cardiomyopathy	0.00126				ANKRD1,PRKAG2,RBM20	3
Cell Death and Survival	cell viability of melanoma cell lines	0.00138				EIF2AK3,PPARGC1A,TNFAIP8	3
Energy Production, Lipid Metabolism, Small Molecule Biochemistry	oxidation of lipid	0.0014		-1.974	bias	ALDH1A3,CD36,NR4A3,PPARGC1A,PRKAG2	5
Cell Morphology	morphology of cells	0.00147				ADGRG6,BACH2,CD36,CD68,CHGA,CXXC5,CYTIP,EIF2AK3,GPR34,IQGAP2,KRT18,MKL1,NRCAM,NTN4,PIK3R1,PLA2G4A,PPARGC1A,PRKAG2,RTN4R,RUNX2	20
Cellular Function and Maintenance, Molecular Transport, Small Molecule Biochemistry	exocytosis of catecholamine	0.00156				CHGA,STX3	2
Cancer, Cellular Movement, Organismal Injury and Abnormalities	invasion of vascular endothelial cells	0.00156				CHGA,SP100	2
Carbohydrate Metabolism, Lipid Metabolism, Molecular Transport, Small Molecule Biochemistry	quantity of lysophosphatidylcholine	0.00156				CD36,LIPG	2
Nucleic Acid Metabolism	metabolism of nucleic acid component or derivative	0.00161		0.254	bias	AMPD3,EIF2AK3,GPR183,OPRD1,PPARGC1A,PRKAG2,SLC28A1,SMPDL3A	8
Lipid Metabolism, Molecular Transport, Small Molecule Biochemistry	release of eicosanoid	0.0017				LIPG,MRC1,PIK3R1,PLA2G4A	4
Lipid Metabolism, Molecular Transport, Small Molecule Biochemistry	uptake of palmitic acid	0.00173				CD36,PPARGC1A	2
Carbohydrate Metabolism, Cellular Function and Maintenance, Molecular Transport, Small Molecule Biochemistry	transport of D-glucose	0.00187				NR4A3,PIK3R1,PPARGC1A,PRKAG2	4
Tissue Development	development of epithelial tissue	0.0019		-1.249		CD36,CHGA,FRS2,KRT18,PFKFB3,PLA2G4A,PTN,RUNX2	8
Cell-To-Cell Signaling and Interaction, Cellular Function and Maintenance, Hematological System Development and Function, Inflammatory Response	phagocytosis of leukocyte cell lines	0.00192				CD36,MRC1	2
Cellular Movement, Immune Cell Trafficking	cell movement of lymphatic system cells	0.00196		0.074	bias	BACH2,CYTIP,FRS2,GPR183,MKL1,PIK3R1,RUNX1	7
Cell Morphology, Cellular Compromise	collapse of growth cone	0.00198				NRCAM,PLA2G4A,RTN4R	3
Metabolic Disease	amyloidosis	0.00204				CD36,CD68,EIF2AK3,MRC1,OPRD1,PIK3R1,RTN4R,RUNX2,SRPK2	9
Cardiovascular System Development and Function, Organismal Development	vasculogenesis	0.00205	Decreased	-2.345	bias	CD36,CHGA,CXXC5,FRS2,PFKFB3,PLA2G4A,PPARGC1A,PTN,RUNX1,RUNX2	10
Skeletal and Muscular Disorders	contracture	0.00212				ADGRG6,PDE7B	2
Cellular Development, Cellular Growth and Proliferation, Embryonic Development, Organismal Development, Tissue Development	development of mesenchymal cells	0.00212				PPARGC1A,RUNX2	2
Carbohydrate Metabolism	quantity of carbohydrate	0.00217		-0.055		CD36,CHGA,EIF2AK3,LIPG,PFKFB3,PIK3R1,PLA2G4A,PPARGC1A	8
Cancer, Gastrointestinal Disease, Organismal Injury and Abnormalities	large intestine neoplasm	0.00226				ABHD2,AIM1,ALDH1A3,BACH2,CD36,CD68,CHGA,CPEB2,CYTIP,DUSP4,EIF2AK3,EVI2A,FAM212B,FKBP5,FRS2,FRY,GPR183,IQGAP2,KRT18,LIPG,LONRF3,MAST4,NR4A3,NRCAM,OPRD1,PDE7B,PFKFB2,PFKFB3,PIK3R1,PLA2G4A,PPARGC1A,PRKAG2,PTN,RASGEF1A,RBM20,RNF219,RUNX1,RUNX2,SLC28A1,SMPDL3A,SP100,STX3,TGS1,TIAM2,TLR1,YOD1,ZNF200,ZNF559,ZNF608	49
Cellular Growth and Proliferation	proliferation of cells	0.00229		-1.409		BACH2,CD36,CHGA,CYTIP,DUSP4,EIF2AK3,FKBP5,FRS2,GPR183,GPR34,IQGAP2,LIPG,MKL1,NR4A3,NRCAM,NTN4,OPRD1,PFKFB3,PIK3R1,PLA2G4A,PPARGC1A,PTN,RTN4R,RUNX1,RUNX2,SRPK2,STX3,TIAM2,TNFAIP8	29
Cellular Development, Cellular Growth and Proliferation, Embryonic Development, Organismal Development, Tissue Development	development of embryonic cells	0.00229				PPARGC1A,RUNX1,RUNX2	3
DNA Replication, Recombination, and Repair, Molecular Transport	quantity of mitochondrial DNA	0.00233				NR4A3,PPARGC1A	2
Nucleic Acid Metabolism, Small Molecule Biochemistry	metabolism of nucleotide	0.00233		0.254	bias	AMPD3,EIF2AK3,GPR183,OPRD1,PPARGC1A,PRKAG2,SMPDL3A	7
Cell Morphology, Organ Morphology, Skeletal and Muscular System Development and Function, Tissue Morphology	morphology of skeletal muscle cells	0.00237				PIK3R1,PLA2G4A,PPARGC1A	3
Cell Death and Survival	apoptosis of fibroblast cell lines	0.0024		-0.583		BACH2,DUSP4,EIF2AK3,PIK3R1,PTN,RUNX1	6
Carbohydrate Metabolism, Lipid Metabolism, Molecular Transport, Small Molecule Biochemistry	concentration of phosphatidic acid	0.00253				CD36,LIPG,PIK3R1,PLA2G4A	4
Cardiovascular Disease, Organismal Injury and Abnormalities	intermediate disease stage peripheral arterial disease	0.00253				CYTIP,EVI2A,PLA2G4A,RUNX1	4
Hematopoiesis	frequency of hematopoietic progenitor cells	0.00254				PIK3R1,RUNX1	2
Cancer, Gastrointestinal Disease, Organismal Injury and Abnormalities	Gastrointestinal Tract Cancer and Tumors	0.00257				ABHD2,AIM1,ALDH1A3,ASB5,BACH2,CD36,CD68,CHGA,CPEB2,CYTIP,DUSP4,EIF2AK3,EVI2A,FAM212B,FKBP5,FRS2,FRY,GPR183,IQGAP2,KRT18,LIPG,LONRF3,MAST4,MRC1,NR4A3,NRCAM,OPRD1,PDE7B,PFKFB2,PFKFB3,PIK3R1,PLA2G4A,PPARGC1A,PRKAG2,PTN,RASGEF1A,RBM20,RNF219,RUNX1,RUNX2,SLC28A1,SMPDL3A,SP100,STX3,TGS1,TIAM2,TLR1,YOD1,ZNF200,ZNF559,ZNF608	51
Cancer, Organismal Injury and Abnormalities	abdominal neoplasm	0.0026		1.858		ABHD2,AIM1,ALDH1A3,AMPD3,ANKRD1,ASB5,BACH2,CD36,CD68,CHGA,CPEB2,CXXC5,CYTIP,DUSP4,EIF2AK3,EVI2A,FAM13A,FAM212B,FKBP5,FRS2,FRY,GPR183,IQGAP2,KRT18,LIPG,LONRF3,MAST4,MKL1,MRC1,NR4A3,NRCAM,NTN4,OPRD1,PDE7B,PFKFB2,PFKFB3,PIK3R1,PLA2G4A,PPARGC1A,PRKAG2,PRRT4,PTN,RASGEF1A,RBM20,RNF219,RUNX1,RUNX2,SLC28A1,SMPDL3A,SP100,SRPK2,STX3,TGS1,TIAM2,TLR1,YOD1,ZNF200,ZNF555,ZNF559,ZNF608	60
Cardiovascular Disease, Cardiovascular System Development and Function, Organ Morphology, Organismal Development, Organismal Injury and Abnormalities	abnormal morphology of left ventricle	0.00263				CHGA,PLA2G4A,PPARGC1A	3
Cell Death and Survival, Skeletal and Muscular Disorders	cell death of muscle cells	0.00267		0.304		ANKRD1,MKL1,NR4A3,PIK3R1,PPARGC1A,PTN	6
Cardiovascular System Development and Function, Cellular Development, Cellular Function and Maintenance, Cellular Growth and Proliferation, Organismal Development, Tissue Development	cell proliferation of vascular endothelial cells	0.0027		-0.927		CHGA,FRS2,PLA2G4A,PTN	4
Molecular Transport	secretion of molecule	0.0027	Decreased	-2.181	bias	ANKRD1,CD36,CHGA,PIK3R1,PLA2G4A,PPARGC1A,RUNX1,STX3	8
Cellular Compromise, Cellular Function and Maintenance	endoplasmic reticulum stress response of cells	0.00272				EIF2AK3,PIK3R1,PPARGC1A	3
Cell Death and Survival	cell viability	0.00273	Decreased	-2.76	bias	EIF2AK3,FKBP5,NR4A3,NRCAM,NTN4,PFKFB2,PIK3R1,PLA2G4A,PPARGC1A,PTN,RUNX1,SLC28A1,STX3,TNFAIP8	14
Cardiovascular System Development and Function, Cell-To-Cell Signaling and Interaction	binding of endothelial cell lines	0.00277				LIPG,PIK3R1	2
Cell-To-Cell Signaling and Interaction, Cellular Function and Maintenance, Molecular Transport, Small Molecule Biochemistry	exocytosis of neurotransmitter	0.00277				CHGA,STX3	2
Cellular Development, Cellular Growth and Proliferation, Hematological System Development and Function, Lymphoid Tissue Structure and Development, Nervous System Development and Function	proliferation of microglia	0.00277				PTN,RUNX1	2
Tissue Morphology	quantity of hematopoietic cell lines	0.00277				PIK3R1,RUNX1	2
Carbohydrate Metabolism, Small Molecule Biochemistry	synthesis of D-glucose	0.00281				CD36,NR4A3,PPARGC1A	3
Cellular Development, Cellular Growth and Proliferation, Embryonic Development, Organismal Development	proliferation of embryonic cells	0.00291				FRS2,NR4A3,PIK3R1,PTN,RUNX1	5
Hematological Disease, Hereditary Disorder, Immunological Disease, Metabolic Disease, Organismal Injury and Abnormalities	agammaglobulinemia	0.003				PIK3R1,TLR1	2
Carbohydrate Metabolism, Lipid Metabolism, Small Molecule Biochemistry	hydrolysis of phosphatidylcholine	0.003				LIPG,PLA2G4A	2
Lipid Metabolism, Small Molecule Biochemistry	metabolism of long chain fatty acid	0.003				CD36,DBP	2
Cancer, Organismal Injury and Abnormalities	advanced malignant solid tumor	0.00303				AIM1,CD36,CHGA,CXXC5,DUSP4,FRY,KRT18,OPRD1,RUNX2	9
Tissue Morphology	quantity of cells	0.00304	Decreased	-2.759		BACH2,CD36,CYTIP,EIF2AK3,GPR183,IQGAP2,KRT18,LIPG,MKL1,NR4A3,NRCAM,PIK3R1,PPARGC1A,PTN,RTN4R,RUNX1,RUNX2	17
Cellular Growth and Proliferation	colony formation	0.00306		0.501		ANKRD1,BACH2,CHGA,FRS2,PIK3R1,PTN,RUNX1,RUNX2	8
Hematological Disease, Immunological Disease, Organismal Injury and Abnormalities	abnormal function of B lymphocytes	0.0031				BACH2,GPR183,PIK3R1	3
Carbohydrate Metabolism	synthesis of glycogen	0.0031				CD36,CHGA,PPARGC1A	3
Skeletal and Muscular System Development and Function	force generation	0.00325				MKL1,PPARGC1A	2
Embryonic Development, Hematological System Development and Function, Lymphoid Tissue Structure and Development, Organ Development, Organismal Development, Tissue Development	growth of lymph vessel	0.00325				FRS2,NTN4	2
Neurological Disease	damage of nervous system	0.00325		0.069		CHGA,EIF2AK3,OPRD1,PLA2G4A,PPARGC1A	5
Hematological Disease, Hereditary Disorder, Organismal Injury and Abnormalities	CD36 deficiency	0.00327				CD36	1
Cell Cycle	G0/G1 phase transition of bulge cells	0.00327				RUNX1	1
Cell Cycle	G1/S phase transition of bulge cells	0.00327				RUNX1	1
Connective Tissue Disorders, Developmental Disorder, Hereditary Disorder, Metabolic Disease, Organismal Injury and Abnormalities, Skeletal and Muscular Disorders	SHORT syndrome	0.00327				PIK3R1	1
Inflammatory Disease, Inflammatory Response, Organismal Injury and Abnormalities, Respiratory Disease	Th2-type chronic pneumonitis	0.00327				BACH2	1
Connective Tissue Disorders, Developmental Disorder, Hereditary Disorder, Metabolic Disease, Organismal Injury and Abnormalities, Skeletal and Muscular Disorders	Wolcott-Rallison syndrome	0.00327				EIF2AK3	1
Cardiovascular Disease, Hereditary Disorder, Metabolic Disease, Organismal Injury and Abnormalities	Wolff-Parkinson-White syndrome	0.00327				PRKAG2	1
Embryonic Development, Tissue Development	accumulation of mesoderm	0.00327				NR4A3	1
Cardiovascular System Development and Function, Embryonic Development, Organismal Development, Tissue Development	angiogenesis of para-aortic splanchnopleural region	0.00327				RUNX1	1
Cell Death and Survival, Organismal Injury and Abnormalities, Skeletal and Muscular Disorders	apoptosis of myoepithelial cells	0.00327				MKL1	1
Cell Cycle, Embryonic Development	arrest in G0/G1 phase transition of embryonic stem cells	0.00327				PIK3R1	1
Cell Cycle, Embryonic Development	arrest in cell cycle progression of mesenchymal stem cells	0.00327				RUNX1	1
Cellular Development, Cellular Growth and Proliferation	arrest in growth of macrophage cancer cell lines	0.00327				RUNX1	1
Cellular Development, Connective Tissue Development and Function, Skeletal and Muscular System Development and Function, Tissue Development	arrest in maturation of osteoblasts	0.00327				RUNX2	1
Cell Morphology	arrest in sprouting of lymph vessel	0.00327				PIK3R1	1
Gastrointestinal Disease, Hepatic System Disease, Organismal Injury and Abnormalities	atrophy of liver	0.00327				PPARGC1A	1
Hematological Disease, Hereditary Disorder, Immunological Disease, Metabolic Disease, Organismal Injury and Abnormalities	autosomal recessive agammaglobulinemia type 7	0.00327				PIK3R1	1
Cell-To-Cell Signaling and Interaction, Nervous System Development and Function	binding of dorsal root ganglion cells	0.00327				RTN4R	1
Cell Death and Survival	cell death of branchial motor neurons	0.00327				RUNX1	1
Cell Death and Survival	cell death of visceral motor neurons	0.00327				RUNX1	1
Cancer, Hematological Disease, Immunological Disease, Organismal Injury and Abnormalities	chronic myeloid leukemia acute transformation	0.00327				RUNX1	1
Developmental Disorder, Hematological Disease, Immunological Disease	congenital malformation of megakaryocytes	0.00327				MKL1	1
Hereditary Disorder, Metabolic Disease, Organismal Injury and Abnormalities	deficiency of group IV A phospholipase A2	0.00327				PLA2G4A	1
Cell Cycle, Skeletal and Muscular System Development and Function	delay in G1 phase of bone cell lines	0.00327				RUNX2	1
Reproductive System Development and Function	delay in gestation	0.00327				PLA2G4A	1
Cell Death and Survival, Cellular Function and Maintenance	delay in initiation of clearance of pneumocytes	0.00327				CD36	1
Connective Tissue Disorders, Dental Disease, Developmental Disorder, Gastrointestinal Disease, Hereditary Disorder, Organismal Injury and Abnormalities, Skeletal and Muscular Disorders	dental anomalies only forme fruste cleidocranial dysplasia	0.00327				RUNX2	1
Embryonic Development, Organ Development, Organismal Development, Reproductive System Development and Function, Tissue Development	development of ampulla of seminal vesicle	0.00327				NR4A3	1
Embryonic Development, Organ Development, Organismal Development, Skeletal and Muscular System Development and Function, Tissue Development	development of anterior tibial muscle	0.00327				PPARGC1A	1
Embryonic Development, Nervous System Development and Function, Organ Development, Organismal Development, Tissue Development	development of nucleus accumbens	0.00327				ALDH1A3	1
Cellular Development, Nervous System Development and Function, Tissue Development	differentiation of branchial motor neurons	0.00327				RUNX1	1
Cancer, Cellular Development, Organismal Injury and Abnormalities	differentiation of rhabdomyosarcoma cells	0.00327				RUNX1	1
Cellular Development, Nervous System Development and Function, Tissue Development	differentiation of visceral motor neurons	0.00327				RUNX1	1
Cellular Movement, Embryonic Development	distribution of mesodermal cells	0.00327				NR4A3	1
Cellular Growth and Proliferation	doubling time of fibroblasts	0.00327				DUSP4	1
Cardiovascular System Development and Function, Cell Morphology, Skeletal and Muscular System Development and Function	electrical capacitance of ventricular myocytes	0.00327				PLA2G4A	1
Cardiovascular System Development and Function, Cell Cycle	entry into G2/M phase of endothelial cells	0.00327				RUNX2	1
Developmental Disorder, Hereditary Disorder, Metabolic Disease, Organismal Injury and Abnormalities	erythrocyte AMP deaminase deficiency	0.00327				AMPD3	1
Cancer, Hematological Disease, Organismal Injury and Abnormalities	erythroid hyperplasia	0.00327				PIK3R1	1
Cellular Development, Cellular Growth and Proliferation, Hematological System Development and Function, Hematopoiesis, Tissue Development	erythropoiesis of induced pluripotent stem cells	0.00327				RUNX1	1
Cardiovascular System Development and Function, Cell Cycle	exit from G2/M phase of endothelial cells	0.00327				RUNX2	1
Cellular Development, Cellular Growth and Proliferation, Hematological System Development and Function, Hematopoiesis, Inflammatory Response, Lymphoid Tissue Structure and Development	expansion of colony-forming unit macrophages	0.00327				RUNX1	1
Cellular Development, Cellular Growth and Proliferation, Hematological System Development and Function, Hematopoiesis	expansion of short-term hematopoietic stem cells	0.00327				RUNX1	1
Cancer, Hematological Disease, Hereditary Disorder, Immunological Disease, Organismal Injury and Abnormalities	familial acute myeloid leukemia	0.00327				RUNX1	1
Cardiovascular Disease, Hereditary Disorder, Metabolic Disease, Organismal Injury and Abnormalities, Skeletal and Muscular Disorders	familial hypertrophic cardiomyopathy-6	0.00327				PRKAG2	1
Skeletal and Muscular System Development and Function	force generation of myofibroblasts	0.00327				MKL1	1
Skeletal and Muscular System Development and Function	formation of appendicular skeleton	0.00327				RUNX2	1
Digestive System Development and Function, Embryonic Development, Endocrine System Development and Function, Organ Development, Organismal Development, Tissue Development	formation of luminal acinus	0.00327				RUNX2	1
Connective Tissue Development and Function, Embryonic Development, Organ Development, Organismal Development, Skeletal and Muscular System Development and Function, Tissue Development	formation of posterior zygomatic arch	0.00327				RUNX2	1
Connective Tissue Disorders, Dental Disease, Developmental Disorder, Gastrointestinal Disease, Hereditary Disorder, Organismal Injury and Abnormalities, Skeletal and Muscular Disorders	forme fruste cleidocranial dysplasia with brachydactyly	0.00327				RUNX2	1
Hematopoiesis	frequency of colony-forming erythroid cells	0.00327				PIK3R1	1
Cellular Development, Cellular Growth and Proliferation, Hematological System Development and Function, Hematopoiesis, Lymphoid Tissue Structure and Development, Tissue Development	granulopoiesis of colony-forming units granulocytes	0.00327				RUNX1	1
Cellular Development, Cellular Growth and Proliferation, Embryonic Development, Organismal Development, Tissue Development	growth of mesodermal cells	0.00327				NR4A3	1
Nervous System Development and Function	guidance of osteoclast precursor cells	0.00327				GPR183	1
Cardiovascular System Development and Function, Cellular Development, Cellular Growth and Proliferation, Connective Tissue Development and Function, Hematological System Development and Function, Hematopoiesis, Organismal Development, Tissue Development	hematopoiesis of colony-forming erythroid cells	0.00327				RUNX1	1
Cellular Development, Cellular Growth and Proliferation, Embryonic Development, Hematological System Development and Function, Hematopoiesis, Organismal Development, Tissue Development	hematopoiesis of para-aortic splanchnopleural cells	0.00327				RUNX1	1
Gastrointestinal Disease, Hepatic System Disease, Organismal Injury and Abnormalities	hepatic insufficiency	0.00327				CHGA	1
Carbohydrate Metabolism, Lipid Metabolism, Small Molecule Biochemistry	hydrolysis of sn-2-arachidonylphosphatidylcholine	0.00327				PLA2G4A	1
Cell-To-Cell Signaling and Interaction, Hematological System Development and Function, Immune Cell Trafficking, Inflammatory Response	hyperactivation of regulatory T lymphocytes	0.00327				BACH2	1
Cancer, Hematological Disease, Immunological Disease, Organismal Injury and Abnormalities	hyperplasia of CD4+ T-lymphocytes	0.00327				DUSP4	1
Developmental Disorder, Organismal Injury and Abnormalities, Skeletal and Muscular Disorders	hypertrophy of gastrocnemius	0.00327				PPARGC1A	1
Hereditary Disorder, Immunological Disease, Organismal Injury and Abnormalities	immunodeficiency 36	0.00327				PIK3R1	1
Lipid Metabolism, Small Molecule Biochemistry	incorporation of 15-(4-iodophenyl)-3-methylpentadecanoic acid	0.00327				CD36	1
Connective Tissue Development and Function, Connective Tissue Disorders, Organ Morphology, Organismal Development, Organismal Injury and Abnormalities, Skeletal and Muscular Disorders, Skeletal and Muscular System Development and Function, Tissue Development	lack of zygomatic arch	0.00327				RUNX2	1
Connective Tissue Disorders, Developmental Disorder, Hereditary Disorder, Neurological Disease, Organismal Injury and Abnormalities, Skeletal and Muscular Disorders	lethal congenital contracture syndrome type 9	0.00327				ADGRG6	1
Cardiovascular Disease, Developmental Disorder, Hereditary Disorder, Metabolic Disease, Organismal Injury and Abnormalities, Skeletal and Muscular Disorders	lethal congenital glycogen storage disease of heart	0.00327				PRKAG2	1
Lipid Metabolism, Small Molecule Biochemistry	loss of arachidonic acid	0.00327				PLA2G4A	1
Nervous System Development and Function	maculo-ocular reflex	0.00327				ALDH1A3	1
Cellular Function and Maintenance	maintenance of myoepithelial cells	0.00327				MKL1	1
Connective Tissue Disorders, Developmental Disorder, Gastrointestinal Disease, Hereditary Disorder, Organismal Injury and Abnormalities, Skeletal and Muscular Disorders	metaphyseal dysplasia and maxillary hypoplasia	0.00327				RUNX2	1
Cell Morphology	mineralization of dermal fibroblasts	0.00327				RUNX2	1
Cell Cycle	mitogenesis of mesothelial cells	0.00327				PTN	1
Small Molecule Biochemistry	modulation of Zn2+	0.00327				OPRD1	1
Organismal Development	morphogenesis of Human cytomegalovirus	0.00327				STX3	1
Cell Death and Survival, Dermatological Diseases and Conditions, Organismal Injury and Abnormalities	necrosis of epidermis	0.00327				ANKRD1	1
Hematological System Development and Function, Tissue Morphology	oxidation of blood	0.00327				PLA2G4A	1
Infectious Diseases, Neurological Disease, Organismal Injury and Abnormalities, Psychological Disorders	prion disease of striatum	0.00327				PPARGC1A	1
Hematological System Development and Function, Humoral Immune Response, Lymphoid Tissue Structure and Development, Tissue Morphology	quantity of Ly-1 B lymphocytes	0.00327				PIK3R1	1
Organ Morphology, Skeletal and Muscular System Development and Function, Tissue Morphology	quantity of type IIx muscle fibers	0.00327				PPARGC1A	1
Cell Cycle	re-entry into S phase of leukocyte cell lines	0.00327				RUNX1	1
Hematological Disease, Organismal Injury and Abnormalities	reactive thrombocytosis	0.00327				RUNX1	1
Organ Morphology, Skeletal and Muscular System Development and Function	redness of skeletal muscle	0.00327				PPARGC1A	1
Small Molecule Biochemistry	regulation of Zn2+	0.00327				OPRD1	1
Cellular Function and Maintenance, Skeletal and Muscular System Development and Function	respiration of skeletal muscle cells	0.00327				PPARGC1A	1
Respiratory System Development and Function, Tissue Development	response of bronchial tissue	0.00327				PLA2G4A	1
Cardiovascular Disease, Connective Tissue Disorders, Hematological Disease, Organismal Injury and Abnormalities	secondary erythrocytosis	0.00327				RUNX1	1
Connective Tissue Disorders, Dental Disease, Developmental Disorder, Gastrointestinal Disease, Hereditary Disorder, Organismal Injury and Abnormalities, Skeletal and Muscular Disorders	severe cleidocranial dysplasia with osteoporosis and scoliosis	0.00327				RUNX2	1
Cell Death and Survival	shedding of cancer cells	0.00327				CHGA	1
Cardiovascular System Development and Function, Cell-To-Cell Signaling and Interaction, Cellular Growth and Proliferation, Hepatic System Development and Function	stimulation of sinusoidal endothelial cells	0.00327				TLR1	1
Tissue Morphology	strength of muscle tissue	0.00327				PPARGC1A	1
Cardiovascular System Development and Function	targeting of blood vessel	0.00327				RTN4R	1
Lipid Metabolism, Small Molecule Biochemistry	turnover of arachidonic acid	0.00327				PLA2G4A	1
Lipid Metabolism, Molecular Transport, Small Molecule Biochemistry	uptake of omega-(4-iodophenyl)pentadecanoic acid	0.00327				CD36	1
Organismal Development	growth of vessel	0.00328				FRS2,MKL1,NR4A3,NTN4	4
Cell Morphology, Organ Morphology, Skeletal and Muscular System Development and Function, Tissue Morphology	morphology of muscle cells	0.0033				MKL1,PIK3R1,PLA2G4A,PPARGC1A,PRKAG2	5
Cancer	transformation of fibroblast cell lines	0.00335				FRS2,NRCAM,PIK3R1,PTN,RUNX1	5
Cancer, Hematological Disease, Organismal Injury and Abnormalities	hematologic cancer	0.00337				ABHD2,BACH2,CD36,CD68,CHGA,DUSP4,KRT18,LIPG,MKL1,NR4A3,NRCAM,OPRD1,PDE7B,PFKFB3,PIK3R1,RASGEF1A,RUNX1,RUNX2,SP100,SRPK2,TLR1	21
Lipid Metabolism, Molecular Transport, Small Molecule Biochemistry	release of arachidonic acid	0.0034				LIPG,MRC1,PLA2G4A	3
Cancer, Organismal Injury and Abnormalities	malignant solid tumor	0.00343		1.279		ABHD2,ADGRG6,AIM1,ALDH1A3,AMPD3,ANKRD1,ASB5,BACH2,CD36,CD68,CHGA,CPEB2,CXXC5,CYTIP,DUSP4,EIF2AK3,EVI2A,FAM13A,FAM212B,FKBP5,FRS2,FRY,GPR183,GPR34,IQGAP2,KRT18,LIPG,LONRF3,MAST4,MKL1,MRC1,NR4A3,NRCAM,NTN4,OPRD1,PDE7B,PFKFB2,PFKFB3,PIK3R1,PLA2G4A,PPARGC1A,PRKAG2,PRRT4,PTN,RASGEF1A,RBM20,RNF219,RTN4R,RUNX1,RUNX2,SLC28A1,SMPDL3A,SP100,SRPK2,STX3,SYT5,TGS1,TIAM2,TLR1,YOD1,ZNF200,ZNF555,ZNF559,ZNF608	64
Tissue Development	growth of epithelial tissue	0.00344		-1.998		CD36,CHGA,FRS2,NR4A3,PFKFB3,PLA2G4A,PTN,RUNX1,RUNX2	9
Organ Morphology, Respiratory System Development and Function	quantity of pulmonary alveolus	0.0035				CD36,RUNX2	2
Cancer, Organismal Injury and Abnormalities	growth of tumor	0.00356		-0.956		CD36,EIF2AK3,IQGAP2,PFKFB3,PLA2G4A,PPARGC1A,PTN,RUNX1,RUNX2,TIAM2	10
Cardiovascular Disease, Organismal Injury and Abnormalities	dysfunction of heart	0.00361		-0.689		CD36,CHGA,DUSP4,PPARGC1A	4
Cellular Compromise, Cellular Function and Maintenance	endoplasmic reticulum stress response	0.00361				EIF2AK3,PIK3R1,PPARGC1A,YOD1	4
Connective Tissue Development and Function	adipogenesis	0.00367				CD36,NR4A3,PFKFB2,PPARGC1A	4
Cancer, Organismal Injury and Abnormalities, Reproductive System Disease	carcinoma in breast	0.00372				CXXC5,DUSP4,EIF2AK3,FKBP5,KRT18,MAST4,NRCAM,PFKFB3,PIK3R1,RUNX1,SP100	11
Carbohydrate Metabolism, Small Molecule Biochemistry	metabolism of D-glucose	0.00372				PFKFB2,PIK3R1,PPARGC1A	3
Cellular Movement	homing of cells	0.00373		1.562	bias	CD36,FRS2,GPR183,NRCAM,OPRD1,PTN,RUNX1,STX3	8
Hematological Disease, Metabolic Disease	dysglycemia	0.00373		1.516	bias	CD36,EIF2AK3,PFKFB3,PIK3R1,PPARGC1A	5
Connective Tissue Development and Function, Embryonic Development, Organismal Development, Skeletal and Muscular System Development and Function, Tissue Development	formation of cranium	0.00376				NR4A3,RUNX2	2
Lipid Metabolism, Small Molecule Biochemistry	incorporation of fatty acid	0.00376				CD36,PLA2G4A	2
Cancer, Gastrointestinal Disease, Organismal Injury and Abnormalities	gastrointestinal tract cancer	0.00379				ABHD2,AIM1,ALDH1A3,ASB5,BACH2,CD36,CD68,CHGA,CPEB2,CYTIP,DUSP4,EIF2AK3,EVI2A,FAM212B,FKBP5,FRS2,FRY,GPR183,IQGAP2,KRT18,LIPG,LONRF3,MAST4,MRC1,NR4A3,NRCAM,OPRD1,PDE7B,PFKFB2,PFKFB3,PIK3R1,PPARGC1A,PRKAG2,PTN,RASGEF1A,RBM20,RNF219,RUNX1,RUNX2,SLC28A1,SMPDL3A,SP100,STX3,TGS1,TIAM2,TLR1,YOD1,ZNF200,ZNF559,ZNF608	50
Energy Production, Lipid Metabolism, Small Molecule Biochemistry	oxidation of fatty acid	0.00395				CD36,NR4A3,PPARGC1A,PRKAG2	4
Cancer, Hematological Disease, Organismal Injury and Abnormalities	lymphocytic neoplasm	0.00403				BACH2,CD36,CD68,CXXC5,DUSP4,EIF2AK3,LIPG,NR4A3,NRCAM,OPRD1,PDE7B,PIK3R1,RASGEF1A,RUNX1,SP100	15
Cardiovascular Disease, Organismal Injury and Abnormalities	calcification of heart	0.00403				PIK3R1,RUNX2	2
Cell Morphology, Organ Morphology, Skeletal and Muscular System Development and Function, Tissue Morphology	diameter of muscle cells	0.00403				PLA2G4A,PPARGC1A	2
Cell Death and Survival	cell death of stem cells	0.00406				EIF2AK3,PIK3R1,PPARGC1A	3
Cellular Compromise, Neurological Disease, Organismal Injury and Abnormalities	damage of neurons	0.00406				CHGA,EIF2AK3,PPARGC1A	3
Cellular Movement, Immune Cell Trafficking	migration of lymphatic system cells	0.00414		-0.152	bias	BACH2,CYTIP,FRS2,GPR183,MKL1,RUNX1	6
Free Radical Scavenging	production of reactive oxygen species	0.00414	Decreased	-2.216		CD36,EIF2AK3,MRC1,PIK3R1,PLA2G4A,PPARGC1A	6
Cancer, Organismal Injury and Abnormalities	metastatic solid tumor	0.00415				AIM1,CD36,CHGA,DUSP4,FRY,KRT18,OPRD1,RUNX2	8
Lipid Metabolism, Small Molecule Biochemistry	fatty acid metabolism	0.00425		-1.849	bias	CD36,DBP,EIF2AK3,LIPG,PLA2G4A,PPARGC1A,PRKAG2,RUNX1	8
Cancer, Gastrointestinal Disease, Organismal Injury and Abnormalities	malignant neoplasm of large intestine	0.00426				ABHD2,AIM1,ALDH1A3,BACH2,CD36,CD68,CHGA,CPEB2,CYTIP,DUSP4,EIF2AK3,EVI2A,FAM212B,FKBP5,FRS2,FRY,GPR183,IQGAP2,KRT18,LIPG,LONRF3,MAST4,NR4A3,NRCAM,OPRD1,PDE7B,PFKFB2,PFKFB3,PIK3R1,PPARGC1A,PRKAG2,PTN,RASGEF1A,RBM20,RNF219,RUNX1,RUNX2,SLC28A1,SMPDL3A,SP100,STX3,TGS1,TIAM2,TLR1,YOD1,ZNF200,ZNF559,ZNF608	48
Cancer, Organismal Injury and Abnormalities	abdominal cancer	0.00427				ABHD2,AIM1,ALDH1A3,AMPD3,ANKRD1,BACH2,CD36,CD68,CHGA,CPEB2,CXXC5,CYTIP,DUSP4,EIF2AK3,EVI2A,FAM13A,FAM212B,FKBP5,FRS2,FRY,GPR183,IQGAP2,KRT18,LIPG,LONRF3,MAST4,MKL1,MRC1,NR4A3,NRCAM,NTN4,OPRD1,PDE7B,PFKFB2,PFKFB3,PIK3R1,PLA2G4A,PPARGC1A,PRKAG2,PRRT4,PTN,RASGEF1A,RBM20,RNF219,RUNX1,RUNX2,SLC28A1,SMPDL3A,SP100,SRPK2,STX3,TGS1,TIAM2,TLR1,YOD1,ZNF200,ZNF555,ZNF559,ZNF608	59
Energy Production, Nucleic Acid Metabolism, Small Molecule Biochemistry	synthesis of ATP	0.0043				EIF2AK3,PPARGC1A,PRKAG2	3
Connective Tissue Disorders, Organismal Development, Organismal Injury and Abnormalities, Skeletal and Muscular Disorders, Skeletal and Muscular System Development and Function	abnormal morphology of shoulder girdle	0.00431				CXXC5,RUNX2	2
Infectious Diseases, Inflammatory Disease	systemic inflammatory response syndrome	0.00431				CD36,RUNX1	2
Cancer, Organismal Injury and Abnormalities	tumorigenesis of tissue	0.00437		0.457		ABHD2,AIM1,ALDH1A3,AMPD3,ANKRD1,ASB5,BACH2,CD36,CD68,CHGA,CPEB2,CXXC5,CYTIP,DUSP4,EIF2AK3,EVI2A,FAM13A,FAM212B,FKBP5,FRS2,FRY,GPR183,IQGAP2,KRT18,LIPG,LONRF3,MAST4,MKL1,MRC1,NR4A3,NRCAM,NTN4,OPRD1,PDE7B,PFKFB2,PFKFB3,PIK3R1,PLA2G4A,PPARGC1A,PRKAG2,PRRT4,PTN,RASGEF1A,RBM20,RNF219,RUNX1,RUNX2,SLC28A1,SMPDL3A,SP100,SRPK2,STX3,TGS1,TIAM2,TLR1,YOD1,ZNF200,ZNF555,ZNF559,ZNF608	60
Cellular Function and Maintenance, Hematological System Development and Function	function of macrophages	0.00447				CD36,DUSP4,PLA2G4A,TLR1	4
Cardiovascular System Development and Function, Cellular Movement	migration of endothelial cell lines	0.00455				FRS2,NTN4,RUNX2	3
Lipid Metabolism, Molecular Transport, Small Molecule Biochemistry	secretion of triacylglycerol	0.0046				CD36,PPARGC1A	2
Cancer, Gastrointestinal Disease, Organismal Injury and Abnormalities	cecum adenocarcinoma	0.00461				CHGA,CPEB2,FRY,IQGAP2,MAST4,PFKFB3,RUNX2	7
Endocrine System Disorders, Hematological Disease, Metabolic Disease	hyperglycemia	0.00471		1.131	bias	CD36,EIF2AK3,PFKFB3,PPARGC1A	4
Cancer, Gastrointestinal Disease, Organismal Injury and Abnormalities	digestive system cancer	0.00477				ABHD2,AIM1,ALDH1A3,AMPD3,ASB5,BACH2,CD36,CD68,CHGA,CPEB2,CYTIP,DUSP4,EIF2AK3,EVI2A,FAM13A,FAM212B,FKBP5,FRS2,FRY,GPR183,IQGAP2,KRT18,LIPG,LONRF3,MAST4,MKL1,MRC1,NR4A3,NRCAM,NTN4,OPRD1,PDE7B,PFKFB2,PFKFB3,PIK3R1,PLA2G4A,PPARGC1A,PRKAG2,PRRT4,PTN,RASGEF1A,RBM20,RNF219,RUNX1,RUNX2,SLC28A1,SMPDL3A,SP100,STX3,TGS1,TIAM2,TLR1,YOD1,ZNF200,ZNF559,ZNF608	56
Lipid Metabolism, Small Molecule Biochemistry	lipolysis	0.0048				CD36,LIPG,PFKFB3	3
Endocrine System Development and Function	glucose tolerance	0.00483		-0.623		EIF2AK3,NR4A3,PIK3R1,PLA2G4A,PPARGC1A	5
Cellular Development, Cellular Growth and Proliferation, Connective Tissue Development and Function, Skeletal and Muscular System Development and Function, Tissue Development	development of chondrocytes	0.00489				EIF2AK3,RUNX2	2
Cardiovascular Disease, Cardiovascular System Development and Function, Organ Morphology, Organismal Development, Organismal Injury and Abnormalities	abnormal morphology of heart ventricle	0.00496				CHGA,MKL1,PLA2G4A,PPARGC1A	4
Cell Death and Survival	cell death of tumor cell lines	0.00503		-0.172		ANKRD1,BACH2,CPEB2,DUSP4,EIF2AK3,FKBP5,IQGAP2,KRT18,PIK3R1,PLA2G4A,PPARGC1A,RUNX1,SLC28A1,SRPK2,TNFAIP8	15
Organismal Development	size of body	0.0053	Decreased	-2.577	bias	ADGRG6,CD36,EIF2AK3,MKL1,NRCAM,PIK3R1,PLA2G4A,PPARGC1A,RUNX1,RUNX2	10
Cell Morphology, Cellular Assembly and Organization, Cellular Development, Cellular Function and Maintenance, Cellular Growth and Proliferation, Nervous System Development and Function, Tissue Development	neuritogenesis	0.0053		-1.486	bias	ADGRG6,AVIL,MKL1,NRCAM,PTN,RTN4R,STX3,TIAM2	8
Cancer, Organismal Injury and Abnormalities	Lymphoid Cancer and Tumors	0.00533				ABHD2,BACH2,CD36,CD68,CXXC5,DUSP4,EIF2AK3,KRT18,LIPG,MKL1,NR4A3,NRCAM,OPRD1,PDE7B,PFKFB3,PIK3R1,RASGEF1A,RUNX1,SP100,TLR1	20
Metabolic Disease, Neurological Disease, Organismal Injury and Abnormalities, Psychological Disorders	Alzheimer disease	0.00537				CD36,CD68,EIF2AK3,MRC1,OPRD1,PIK3R1,RTN4R,SRPK2	8
Connective Tissue Development and Function, Skeletal and Muscular System Development and Function, Tissue Development	thickness of bone	0.00547				EIF2AK3,PTN,RUNX2	3
Organ Morphology, Skeletal and Muscular System Development and Function	morphology of skeletal muscle	0.00547				MKL1,PIK3R1,PLA2G4A,PPARGC1A	4
Organismal Survival	survival of organism	0.00549		-0.059		DUSP4,EIF2AK3,IQGAP2,KRT18,LIPG,NR4A3,RUNX1,RUNX2,TNFAIP8	9
Cancer, Organismal Injury and Abnormalities, Reproductive System Disease	breast or ovarian cancer	0.00551				ADGRG6,ALDH1A3,CD68,CPEB2,CXXC5,DUSP4,EIF2AK3,FKBP5,GPR183,KRT18,LONRF3,MAST4,MRC1,NR4A3,NRCAM,PFKFB3,PIK3R1,RASGEF1A,RUNX1,SP100,SRPK2,ZNF555	22
Cell Death and Survival, Organismal Injury and Abnormalities	apoptosis of microvascular endothelial cells	0.00551				CD36,NR4A3	2
Lipid Metabolism, Small Molecule Biochemistry	synthesis of prostaglandin D2	0.00551				CD36,PLA2G4A	2
Lipid Metabolism, Small Molecule Biochemistry, Vitamin and Mineral Metabolism	synthesis of terpenoid	0.00553				ALDH1A3,NR4A3,PPARGC1A,PRKAG2,RUNX2	5
Cancer, Gastrointestinal Disease, Organismal Injury and Abnormalities	metastatic colorectal cancer	0.0056				AIM1,CD36,DUSP4,FRY,KRT18	5
Lipid Metabolism, Small Molecule Biochemistry	homeostasis of lipid	0.00574				CD36,LIPG,PIK3R1,PPARGC1A	4
Humoral Immune Response, Protein Synthesis	quantity of IgG2a	0.00575				BACH2,CD36,DUSP4	3
Cell Death and Survival	removal of cells	0.00575				CD36,CD68,PLA2G4A	3
Cellular Function and Maintenance, Hematological System Development and Function, Humoral Immune Response	function of B lymphocytes	0.00583				BACH2,PIK3R1	2
Cardiovascular Disease, Cardiovascular System Development and Function, Organ Morphology, Organismal Development	mass of left ventricle	0.00583				PLA2G4A,PPARGC1A	2
Cell-To-Cell Signaling and Interaction	recognition of cells	0.00583				CD36,TLR1	2
Carbohydrate Metabolism	metabolism of carbohydrate	0.00585		-1.286	bias	CD36,CHGA,NR4A3,PFKFB2,PFKFB3,PIK3R1,PPARGC1A,PRKAG2	8
Cancer, Organismal Injury and Abnormalities	epithelial cancer	0.00589				ABHD2,AIM1,ALDH1A3,AMPD3,ANKRD1,ASB5,BACH2,CD36,CD68,CHGA,CPEB2,CXXC5,CYTIP,DUSP4,EIF2AK3,EVI2A,FAM13A,FAM212B,FKBP5,FRS2,FRY,GPR183,IQGAP2,KRT18,LIPG,LONRF3,MAST4,MKL1,MRC1,NR4A3,NRCAM,NTN4,PDE7B,PFKFB2,PFKFB3,PIK3R1,PLA2G4A,PPARGC1A,PRKAG2,PRRT4,PTN,RASGEF1A,RBM20,RNF219,RUNX1,RUNX2,SLC28A1,SMPDL3A,SP100,SRPK2,STX3,TGS1,TIAM2,TLR1,YOD1,ZNF200,ZNF555,ZNF559,ZNF608	59
Organismal Functions	energy homeostasis	0.00593				AMPD3,NR4A3,PPARGC1A,RUNX2	4
Lipid Metabolism, Molecular Transport, Small Molecule Biochemistry	secretion of lipid	0.00593		-1.964	bias	CD36,PLA2G4A,PPARGC1A,RUNX1	4
Cell-To-Cell Signaling and Interaction, Cellular Function and Maintenance, Inflammatory Response	phagocytosis of cells	0.00601				CD36,MKL1,MRC1,PLA2G4A,TLR1	5
Cellular Movement	cell movement of brain cells	0.00604				NRCAM,PTN,TIAM2	3
Immunological Disease	systemic autoimmune syndrome	0.00613				ADGRG6,BACH2,CD36,CD68,EIF2AK3,EVI2A,FKBP5,FRY,MRC1,NR4A3,OPRD1,TLR1	12
Connective Tissue Disorders, Organismal Injury and Abnormalities, Tissue Morphology	abnormal morphology of brown adipose tissue	0.00617				PIK3R1,PPARGC1A	2
Cell-To-Cell Signaling and Interaction, Hematological System Development and Function, Immune Cell Trafficking, Inflammatory Response	activation of regulatory T lymphocytes	0.00617				BACH2,NR4A3	2
Cancer, Organismal Injury and Abnormalities	non-melanoma solid tumor	0.00637		0.889		ABHD2,AIM1,ALDH1A3,AMPD3,ANKRD1,ASB5,BACH2,CD36,CD68,CHGA,CPEB2,CXXC5,CYTIP,DUSP4,EIF2AK3,EVI2A,FAM13A,FAM212B,FKBP5,FRS2,FRY,GPR183,IQGAP2,KRT18,LIPG,LONRF3,MAST4,MKL1,MRC1,NR4A3,NRCAM,NTN4,OPRD1,PDE7B,PFKFB2,PFKFB3,PIK3R1,PLA2G4A,PPARGC1A,PRKAG2,PRRT4,PTN,RASGEF1A,RBM20,RNF219,RUNX1,RUNX2,SLC28A1,SMPDL3A,SP100,SRPK2,STX3,TGS1,TIAM2,TLR1,YOD1,ZNF200,ZNF555,ZNF559,ZNF608	60
Endocrine System Development and Function, Molecular Transport, Small Molecule Biochemistry	concentration of hormone	0.00644		-1.709		CD36,EIF2AK3,MRC1,PIK3R1,PPARGC1A,RUNX2	6
Connective Tissue Disorders, Developmental Disorder, Organismal Injury and Abnormalities, Skeletal and Muscular Disorders	hypoplasia of skull bone	0.0065				ALDH1A3,RUNX2	2
Cellular Movement, Nervous System Development and Function	migration of cortical neurons	0.0065				PTN,TIAM2	2
Behavior	Pavlovian-instrumental transfer	0.00652				OPRD1	1
Developmental Disorder, Embryonic Development, Organismal Development, Tissue Morphology	abnormal morphology of periocular mesenchyme	0.00652				ALDH1A3	1
Cardiovascular Disease, Cardiovascular System Development and Function	abnormal pulmonary vascular resistance	0.00652				PLA2G4A	1
Endocrine System Development and Function, Lipid Metabolism, Molecular Transport, Small Molecule Biochemistry	abnormal quantity of estrogen	0.00652				MRC1	1
Cell Signaling, Molecular Transport, Small Molecule Biochemistry	accumulation of nitric oxide	0.00652				CHGA	1
Carbohydrate Metabolism, Drug Metabolism, Small Molecule Biochemistry	activation of heparin	0.00652				PTN	1
Cell-To-Cell Signaling and Interaction	adhesion of peritoneal exudate cells	0.00652				PIK3R1	1
Neurological Disease	adult onset transitory hindlimb paralysis	0.00652				NRCAM	1
Nervous System Development and Function	analgesia of spinal cord	0.00652				OPRD1	1
Cellular Development	arrest in differentiation of lymphoma cell lines	0.00652				RUNX1	1
Cell-To-Cell Signaling and Interaction	attachment of embryonic cancer cell lines	0.00652				CD36	1
Cell-To-Cell Signaling and Interaction	attachment of endometrial cancer cell lines	0.00652				CD36	1
Developmental Disorder	benign hypertrophy	0.00652				CHGA	1
Energy Production, Lipid Metabolism, Small Molecule Biochemistry	beta-oxidation of octanoic acid	0.00652				PPARGC1A	1
Gene Expression	binding of AML1 binding site	0.00652				RUNX1	1
Cell-To-Cell Signaling and Interaction	binding of Candida albicans	0.00652				MRC1	1
Gene Expression	binding of matrix-associated region	0.00652				SP100	1
Cardiovascular System Development and Function, Hematological System Development and Function, Respiratory System Development and Function	blood pressure of pulmonary alveolus	0.00652				PLA2G4A	1
DNA Replication, Recombination, and Repair, Nucleic Acid Metabolism, Small Molecule Biochemistry	catabolism of AMP	0.00652				AMPD3	1
Cell Cycle	cell cycle progression of colony-forming granulocyte-macrophages	0.00652				PIK3R1	1
Cell Death and Survival, Cellular Function and Maintenance	clearance of Plasmodium	0.00652				CD36	1
Cell-To-Cell Signaling and Interaction, Connective Tissue Development and Function, Skeletal and Muscular System Development and Function	clustering of osteoblasts	0.00652				RUNX2	1
Cellular Compromise, Embryonic Development, Hair and Skin Development and Function, Organ Development, Organismal Development, Tissue Development	collapse of keratin intermediate filaments	0.00652				KRT18	1
Cardiovascular System Development and Function, Organ Development, Organ Morphology, Skeletal and Muscular System Development and Function	contractility of papillary muscle	0.00652				CHGA	1
Gastrointestinal Disease, Hepatic System Disease, Organismal Injury and Abnormalities	cryptogenic cirrhosis	0.00652				KRT18	1
Cell Death and Survival, Embryonic Development	cytolysis of trophoblast giant cells	0.00652				KRT18	1
Organismal Development, Reproductive System Development and Function	delivery of mice	0.00652				PLA2G4A	1
Cellular Development, Connective Tissue Development and Function, Tissue Development	differentiation of beige adipocytes	0.00652				MKL1	1
Cellular Development, Embryonic Development, Organismal Development, Tissue Development	differentiation of dental follicle cells	0.00652				RUNX2	1
Cellular Development, Embryonic Development, Organ Development, Organismal Development, Reproductive System Development and Function, Tissue Development	differentiation of mammary lobuloalveolar unit	0.00652				RUNX2	1
Cellular Growth and Proliferation, Connective Tissue Development and Function	doubling time of fibroblast cell lines	0.00652				PIK3R1	1
Cardiovascular Disease, Organismal Injury and Abnormalities	early onset heart failure	0.00652				PPARGC1A	1
Cell Morphology, Cellular Assembly and Organization	elongation of lamellipodia	0.00652				PIK3R1	1
Cellular Development, Cellular Growth and Proliferation, Connective Tissue Development and Function, Hematological System Development and Function, Hematopoiesis, Tissue Development	expansion of erythroid cells	0.00652				RUNX1	1
Cellular Development, Cellular Growth and Proliferation, Hematological System Development and Function, Hematopoiesis, Lymphoid Tissue Structure and Development, Tissue Development	expansion of granulocyte-macrophage progenitor cells	0.00652				RUNX1	1
Skeletal and Muscular System Development and Function	force generation of hindlimb muscle	0.00652				PPARGC1A	1
Cellular Assembly and Organization, Cellular Compromise, Cellular Development, Cellular Growth and Proliferation, Digestive System Development and Function, Embryonic Development, Hepatic System Development and Function, Organ Development, Organismal Development, Tissue Development	formation of Mallory bodies	0.00652				KRT18	1
Embryonic Development, Organismal Development, Tissue Development	formation of lens placode	0.00652				FRS2	1
Hematopoiesis, Lymphoid Tissue Structure and Development	frequency of pro-B lymphocytes	0.00652				RUNX1	1
Carbohydrate Metabolism, Skeletal and Muscular System Development and Function	glycogenesis of soleus muscle	0.00652				CD36	1
Cancer, Endocrine System Disorders, Organismal Injury and Abnormalities, Reproductive System Disease	grade 2 ovarian cancer	0.00652				ZNF555	1
Cancer, Hematological Disease, Immunological Disease, Organismal Injury and Abnormalities	hyperplasia of bone marrow-derived mast cells	0.00652				PIK3R1	1
Connective Tissue Disorders, Developmental Disorder, Organismal Injury and Abnormalities, Skeletal and Muscular Disorders	hypoplasia of clavicle	0.00652				RUNX2	1
Connective Tissue Disorders, Developmental Disorder, Organismal Injury and Abnormalities, Respiratory Disease, Skeletal and Muscular Disorders	hypoplasia of nasal bone	0.00652				RUNX2	1
Lipid Metabolism, Small Molecule Biochemistry	incorporation of diacylglycerol	0.00652				CD36	1
Cellular Function and Maintenance, Hematological System Development and Function	ingestion by monocyte-derived macrophages	0.00652				MRC1	1
Embryonic Development, Organismal Development, Tissue Development	invagination of optic cup	0.00652				ALDH1A3	1
Cellular Movement	invasion of Cryptosporidium parvum	0.00652				PIK3R1	1
Cancer, Developmental Disorder, Embryonic Development, Organismal Injury and Abnormalities	invasion of perioptic mesenchyme	0.00652				ALDH1A3	1
Cancer, Cardiovascular Disease, Organismal Injury and Abnormalities	invasion of vascular tissue	0.00652				RUNX2	1
Developmental Disorder, Hereditary Disorder, Ophthalmic Disease, Organismal Injury and Abnormalities	isolated microphthalmia type 8	0.00652				ALDH1A3	1
Connective Tissue Development and Function, Connective Tissue Disorders, Organ Morphology, Organismal Development, Organismal Injury and Abnormalities, Skeletal and Muscular Disorders, Skeletal and Muscular System Development and Function, Tissue Development	lack of clavicle	0.00652				RUNX2	1
Embryonic Development, Nervous System Development and Function, Ophthalmic Disease, Organ Development, Organ Morphology, Organismal Development, Organismal Injury and Abnormalities, Tissue Development, Tissue Morphology, Visual System Development and Function	lack of iris stroma	0.00652				ALDH1A3	1
Connective Tissue Development and Function, Connective Tissue Disorders, Organ Morphology, Organismal Development, Organismal Injury and Abnormalities, Skeletal and Muscular Disorders, Skeletal and Muscular System Development and Function, Tissue Development	lack of occipital bone	0.00652				RUNX2	1
Cell Morphology, Cell-To-Cell Signaling and Interaction	length of gap junctions	0.00652				NRCAM	1
Cell-To-Cell Signaling and Interaction, Nervous System Development and Function	long term depression of inhibitory synapse	0.00652				OPRD1	1
Cell Death and Survival, Nutritional Disease, Organismal Injury and Abnormalities, Skeletal and Muscular Disorders, Tissue Morphology	loss of myofiber	0.00652				PPARGC1A	1
Cellular Movement	migration of mesothelial cells	0.00652				PTN	1
Cardiovascular System Development and Function, Organismal Development	network formation of endothelial progenitor cells	0.00652				RUNX1	1
Cellular Development, Cellular Growth and Proliferation, Nervous System Development and Function, Tissue Development	outgrowth of motor axons	0.00652				PTN	1
Energy Production, Small Molecule Biochemistry	oxidation of lactic acid	0.00652				PPARGC1A	1
Cell Cycle	ploidy of blood platelets	0.00652				MKL1	1
Cellular Development, Cellular Growth and Proliferation, Connective Tissue Development and Function, Skeletal and Muscular System Development and Function, Tissue Development	proliferation of calvarial cells	0.00652				RUNX2	1
Hematological System Development and Function, Tissue Morphology	quantity of colony forming unit myeloid cell	0.00652				RUNX1	1
Organ Morphology, Skeletal and Muscular System Development and Function, Tissue Morphology	quantity of type IIb muscle fibers	0.00652				PPARGC1A	1
Lipid Metabolism, Molecular Transport, Small Molecule Biochemistry	release of docosahexaenoic acid	0.00652				LIPG	1
Cell Morphology, Embryonic Development, Organismal Development, Tissue Morphology	shape of endodermal cells	0.00652				NTN4	1
Cell Morphology, Cellular Assembly and Organization, Digestive System Development and Function, Endocrine System Development and Function, Organ Morphology, Organismal Development	size of zymogen granules	0.00652				KRT18	1
Cellular Assembly and Organization, Hair and Skin Development and Function	stabilization of keratin intermediate filaments	0.00652				KRT18	1
Cell Signaling, Nucleic Acid Metabolism, Small Molecule Biochemistry	superactivation of cyclic AMP	0.00652				OPRD1	1
Gastrointestinal Disease, Hepatic System Disease, Organismal Injury and Abnormalities	susceptibility to noncryptogenic cirrhosis	0.00652				KRT18	1
Nervous System Development and Function, Organ Morphology, Organismal Development	thickness of granule cell layer	0.00652				NRCAM	1
Molecular Transport, Nucleic Acid Metabolism, Small Molecule Biochemistry	transport of deoxyuridine	0.00652				SLC28A1	1
Drug Metabolism, Molecular Transport, Nucleic Acid Metabolism, Small Molecule Biochemistry	transport of floxuridine	0.00652				SLC28A1	1
Cancer, Gastrointestinal Disease, Organismal Injury and Abnormalities	tumorigenesis of small intestine tissue	0.00652				PLA2G4A	1
Cellular Function and Maintenance, Hematological System Development and Function, Hypersensitivity Response	uptake of eosinophils	0.00652				CD36	1
Molecular Transport, Nucleic Acid Metabolism, Small Molecule Biochemistry	uptake of inosine	0.00652				SLC28A1	1
Lipid Metabolism, Molecular Transport, Small Molecule Biochemistry	uptake of myristic acid	0.00652				CD36	1
Cell Morphology, Nervous System Development and Function, Organ Morphology, Organismal Development, Tissue Morphology	volume of striatal neurons	0.00652				PPARGC1A	1
Hematological Disease, Immunological Disease	T-cell lymphoproliferative disorder	0.00671				DUSP4,NR4A3,NRCAM,PDE7B,PIK3R1,RUNX1,SP100	7
Behavior	behavior	0.00676		1.63		ALDH1A3,CD36,EIF2AK3,MKL1,NR4A3,NRCAM,OPRD1,PPARGC1A,PTN,RTN4R,SRPK2	11
Cellular Growth and Proliferation	colony formation of cells	0.00676		0.978		ANKRD1,BACH2,FRS2,PIK3R1,PTN,RUNX1,RUNX2	7
Cell Morphology, Connective Tissue Development and Function, Connective Tissue Disorders, Organismal Injury and Abnormalities, Tissue Morphology	abnormal morphology of adipocytes	0.00685				PIK3R1,PPARGC1A	2
Lipid Metabolism, Small Molecule Biochemistry	turnover of lipid	0.00685				CD36,PLA2G4A	2
Cell Death and Survival	cell death of central nervous system cells	0.0069		0.116		PFKFB3,PPARGC1A,RTN4R,RUNX1,SRPK2	5
Cancer, Organismal Injury and Abnormalities, Reproductive System Disease	tumorigenesis of genital organ	0.00702				AIM1,ANKRD1,ASB5,CD68,CHGA,CXXC5,CYTIP,DUSP4,FRY,GPR183,KRT18,LONRF3,MAST4,NR4A3,NRCAM,OPRD1,PDE7B,PFKFB2,PIK3R1,PRKAG2,PTN,RASGEF1A,RBM20,RUNX1,RUNX2,SRPK2,STX3,TGS1,TIAM2,ZNF200,ZNF555,ZNF559	32
Cancer, Organismal Injury and Abnormalities, Reproductive System Disease	genital tumor	0.00707				AIM1,ANKRD1,ASB5,CD68,CHGA,CXXC5,CYTIP,DUSP4,FRY,GPR183,KRT18,LONRF3,MAST4,NR4A3,NRCAM,OPRD1,PDE7B,PFKFB2,PIK3R1,PRKAG2,PTN,RASGEF1A,RBM20,RUNX1,RUNX2,SRPK2,STX3,TGS1,TIAM2,ZNF200,ZNF555,ZNF559	32
Gene Expression	activation of DNA endogenous promoter	0.0071		-0.472		ANKRD1,BACH2,CD36,CXXC5,DBP,MKL1,NR4A3,PIK3R1,PPARGC1A,RUNX1,RUNX2,SP100	12
Organismal Injury and Abnormalities, Tissue Morphology	quantity of lesion	0.00712		0.218		PIK3R1,PLA2G4A,PPARGC1A,RUNX1	4
Cell Death and Survival, Neurological Disease, Organismal Injury and Abnormalities	apoptosis of cerebral cortex cells	0.00713				PPARGC1A,RTN4R,SRPK2	3
Cell Death and Survival, Gastrointestinal Disease, Hepatic System Disease, Organismal Injury and Abnormalities	cell death of liver cells	0.00723		1		DUSP4,IQGAP2,PIK3R1,PPARGC1A	4
Organismal Injury and Abnormalities, Reproductive System Disease	endometriosis	0.00738				ALDH1A3,CD68,DBP,PFKFB3,PIK3R1,PLA2G4A	6
Nervous System Development and Function, Skeletal and Muscular System Development and Function	motor function	0.00746				ALDH1A3,PPARGC1A,RTN4R	3
Carbohydrate Metabolism, Molecular Transport, Small Molecule Biochemistry	uptake of 2-deoxyglucose	0.00746				CD36,PFKFB3,PIK3R1	3
Cell Death and Survival	apoptosis of connective tissue cells	0.00754		1.387		CD36,DUSP4,PIK3R1,RUNX2,TNFAIP8	5
Cellular Development, Connective Tissue Development and Function, Tissue Development	differentiation of adipoblasts	0.00757				MKL1,PIK3R1	2
Infectious Diseases	systemic inflammatory response syndrome and/or sepsis	0.00778				CD36,OPRD1,PDE7B,RUNX1	4
Immunological Disease	allergy	0.00792				CYTIP,OPRD1,PDE7B,PFKFB3,PLA2G4A,PPARGC1A	6
Cell Death and Survival	cell death of heart cell lines	0.00794				ANKRD1,PIK3R1	2
Inflammatory Response, Organismal Injury and Abnormalities	inflammation of organ	0.00795		1.777		AMPD3,BACH2,CD36,CYTIP,EIF2AK3,KRT18,OPRD1,PDE7B,PIK3R1,PLA2G4A,PPARGC1A,TLR1,TNFAIP8	13
Cardiovascular System Development and Function, Hematological System Development and Function	blood pressure	0.00804		0.537		CD36,CHGA,DBP,PIK3R1,PLA2G4A	5
Connective Tissue Development and Function, Tissue Development	growth of connective tissue	0.00809		-0.691		CHGA,DUSP4,FRS2,PIK3R1,PTN,RUNX1,RUNX2,TNFAIP8	8
Metabolic Disease	disorder of lipid metabolism	0.00812				CD36,NR4A3,PIK3R1,PPARGC1A	4
Embryonic Development, Organ Development, Organismal Development, Reproductive System Development and Function, Tissue Development	formation of mammary gland	0.00812				EIF2AK3,MKL1,PTN,RUNX2	4
Cell Signaling, Molecular Transport, Small Molecule Biochemistry, Vitamin and Mineral Metabolism	release of Ca2+	0.00812				CD36,CHGA,EIF2AK3,OPRD1	4
Cellular Growth and Proliferation	colony formation of tumor cell lines	0.00813		1.067		ANKRD1,BACH2,PIK3R1,PTN,RUNX2	5
Connective Tissue Disorders, Immunological Disease, Inflammatory Disease, Inflammatory Response, Organismal Injury and Abnormalities, Skeletal and Muscular Disorders	rheumatoid arthritis	0.0082				ADGRG6,CD36,CD68,FKBP5,FRY,MRC1,NR4A3,OPRD1,TLR1	9
Lipid Metabolism, Molecular Transport, Small Molecule Biochemistry	accumulation of lipid	0.00857		-0.911		CD36,EIF2AK3,PFKFB3,PLA2G4A,PPARGC1A	5
Cellular Function and Maintenance	function of blood cells	0.00866				AMPD3,BACH2,CD36,DUSP4,PIK3R1,PLA2G4A,TLR1	7
Drug Metabolism, Lipid Metabolism, Molecular Transport, Small Molecule Biochemistry	concentration of prostaglandin E2	0.00871				CD36,PLA2G4A	2
Cancer, Hematological Disease, Organismal Injury and Abnormalities	essential thrombocythemia	0.00871				PDE7B,RUNX1	2
Connective Tissue Development and Function, Embryonic Development, Organ Development, Organismal Development, Skeletal and Muscular System Development and Function, Tissue Development	formation of skull bone	0.00871				NR4A3,RUNX2	2
Cardiovascular System Development and Function	cardiac output	0.0091				CD36,PPARGC1A	2
Hematological System Development and Function, Inflammatory Response, Tissue Morphology	quantity of phagocytes	0.00925		-0.9		CD36,GPR183,LIPG,PIK3R1,PTN,RUNX1	6
Dermatological Diseases and Conditions, Organismal Injury and Abnormalities	skin lesion	0.00934				AIM1,AMPD3,ANKRD1,ASB5,BACH2,CPEB2,CYTIP,DUSP4,FAM13A,FKBP5,FRS2,FRY,GPR34,IQGAP2,KRT18,LIPG,MAST4,MKL1,MRC1,NR4A3,NTN4,OPRD1,PDE7B,PFKFB3,PIK3R1,PPARGC1A,PRKAG2,PTN,RBM20,RNF219,RUNX1,RUNX2,SLC28A1,SP100,SRPK2,SYT5,TIAM2,TLR1,ZNF200,ZNF559,ZNF608	41
Cellular Development, Cellular Growth and Proliferation, Connective Tissue Development and Function	proliferation of fibroblast cell lines	0.00948		-0.728		BACH2,NRCAM,PFKFB3,PIK3R1,RUNX1,RUNX2	6
Cell-To-Cell Signaling and Interaction	attachment of tumor cell lines	0.00951				CD36,PTN	2
Infectious Diseases	replication of virus	0.00971		-1.013		EIF2AK3,PIK3R1,PPARGC1A,PRKAG2,RUNX1,SP100,SRPK2	7
Cell Morphology, Cellular Function and Maintenance	autophagy	0.00972		-1.588		DUSP4,EIF2AK3,KRT18,PIK3R1,PLA2G4A,TLR1	6		paper AMPK
Metabolic Disease, Neurological Disease, Organismal Injury and Abnormalities, Psychological Disorders	Braak stage V-VI Alzheimer disease	0.00977				EIF2AK3	1
Connective Tissue Development and Function, Connective Tissue Disorders, Developmental Disorder, Gastrointestinal Disease, Organ Morphology, Organismal Development, Organismal Injury and Abnormalities, Respiratory Disease, Respiratory System Development and Function, Skeletal and Muscular Disorders, Skeletal and Muscular System Development and Function, Tissue Development	abnormal morphology of maxillary sinus	0.00977				ALDH1A3	1
Cell Morphology, Embryonic Development, Nervous System Development and Function, Ophthalmic Disease, Organ Development, Organ Morphology, Organismal Development, Organismal Injury and Abnormalities, Tissue Development, Tissue Morphology, Visual System Development and Function	abnormal morphology of secondary lens fiber cells	0.00977				NRCAM	1
Ophthalmic Disease, Organismal Development, Organismal Injury and Abnormalities	abnormal morphology of thick eyelid	0.00977				ALDH1A3	1
Cell-To-Cell Signaling and Interaction, Drug Metabolism, Small Molecule Biochemistry	accumulation of dopamine	0.00977				CHGA	1
Lipid Metabolism, Molecular Transport, Small Molecule Biochemistry	accumulation of linoleic acid	0.00977				CD36	1
Tissue Development	accumulation of multilineage progenitor cells	0.00977				RUNX1	1
Cell Cycle	arrest in cell cycle progression of neuronal hybrid cells	0.00977				NR4A3	1
Cellular Development	arrest in differentiation of bone marrow cell lines	0.00977				RUNX1	1
Cellular Development, Hematological System Development and Function, Hematopoiesis, Lymphoid Tissue Structure and Development	arrest in differentiation of granulocytes	0.00977				RUNX1	1
Cellular Development	arrest in differentiation of hematopoietic cell lines	0.00977				RUNX1	1
Cardiovascular System Development and Function, Cellular Development, Cellular Growth and Proliferation	arrest in growth of endothelial cell lines	0.00977				RUNX2	1
Embryonic Development	attachment of chorioallantoic membrane	0.00977				KRT18	1
Cell Morphology, Cellular Function and Maintenance	autophagy by muscle cell lines	0.00977				DUSP4	1
Gene Expression	binding of CBFb binding site	0.00977				RUNX1	1
Gene Expression	binding of Ets1 binding site	0.00977				SP100	1
Organismal Injury and Abnormalities	breakthrough pain	0.00977				OPRD1	1
Organismal Injury and Abnormalities, Skeletal and Muscular Disorders, Tissue Development	calcification of cardiac muscle	0.00977				PIK3R1	1
Hematological Disease, Metabolic Disease, Nutritional Disease	calcium overload of mitochondria	0.00977				EIF2AK3	1
Cellular Movement, Hematological System Development and Function	cell rolling of red blood cells	0.00977				CD36	1
Molecular Transport, Protein Trafficking	clearance of protein	0.00977				MRC1	1
Cellular Compromise, Neurological Disease, Organismal Injury and Abnormalities	damage of CA1 neuron	0.00977				PPARGC1A	1
Embryonic Development, Organismal Development, Reproductive System Development and Function	delay in implantation	0.00977				PLA2G4A	1
Lipid Metabolism, Molecular Transport, Small Molecule Biochemistry	delay in initiation of absorption of cholesterol	0.00977				CD36	1
Embryonic Development, Nervous System Development and Function, Organ Development, Organismal Development, Tissue Development, Visual System Development and Function	development of corneal stroma	0.00977				ALDH1A3	1
Embryonic Development, Organismal Development, Tissue Development	development of olfactory pit	0.00977				ALDH1A3	1
Cellular Development	differentiation of neuronal hybrid cells	0.00977				NR4A3	1
Cellular Compromise, Cellular Function and Maintenance	endoplasmic reticulum stress response of T lymphocytes	0.00977				EIF2AK3	1
Cellular Compromise, Cellular Function and Maintenance, Organismal Injury and Abnormalities	endoplasmic reticulum stress response of beta islet cells	0.00977				PIK3R1	1
Gastrointestinal Disease, Organismal Injury and Abnormalities	fecal incontinence	0.00977				OPRD1	1
Skeletal and Muscular System Development and Function	formation of axial skeleton	0.00977				RUNX2	1
Embryonic Development, Organismal Development, Tissue Development	formation of membrane bone	0.00977				RUNX2	1
Connective Tissue Development and Function, Embryonic Development, Organ Development, Organismal Development, Skeletal and Muscular System Development and Function, Tissue Development	formation of occipital bone	0.00977				RUNX2	1
Cell-To-Cell Signaling and Interaction, Cellular Growth and Proliferation, Connective Tissue Development and Function, Skeletal and Muscular System Development and Function	induction of osteoblasts	0.00977				RUNX2	1
Cellular Function and Maintenance	ingestion of Francisella tularensis	0.00977				MRC1	1
Antimicrobial Response	inhibition of Herpesviridae	0.00977				SP100	1
Cellular Function and Maintenance	internalization of Bacillus anthracis	0.00977				PIK3R1	1
Lipid Metabolism, Small Molecule Biochemistry	lipolysis of tributyrin	0.00977				LIPG	1
Lipid Metabolism, Small Molecule Biochemistry	lipolysis of triolein	0.00977				LIPG	1
Cell-To-Cell Signaling and Interaction, Nervous System Development and Function	long-term potentiation of mossy fiber synapse	0.00977				SRPK2	1
Embryonic Development, Organ Development, Organismal Development, Reproductive System Development and Function, Tissue Development	maturation of mammary gland	0.00977				PTN	1
Cellular Function and Maintenance	metabolism by tumor cell lines	0.00977				PPARGC1A	1
Lipid Metabolism, Small Molecule Biochemistry	metabolism of stearic acid	0.00977				DBP	1
Cancer, Gastrointestinal Disease, Hepatic System Disease, Organismal Injury and Abnormalities	metastasis of hepatocellular carcinoma	0.00977				PIK3R1	1
Cellular Assembly and Organization, Cellular Function and Maintenance	organization of keratin intermediate filaments	0.00977				KRT18	1
Gastrointestinal Disease, Inflammatory Disease, Inflammatory Response, Organismal Injury and Abnormalities	pancolitis	0.00977				TLR1	1
Cell-To-Cell Signaling and Interaction, Cellular Function and Maintenance, Connective Tissue Development and Function, Inflammatory Response	phagocytosis of fibroblasts	0.00977				CD36	1
Cell Signaling, Molecular Transport, Nucleic Acid Metabolism, Small Molecule Biochemistry	quantity of GTP	0.00977				CHGA	1
Organ Morphology, Skeletal and Muscular System Development and Function, Tissue Morphology	quantity of fast twitch oxidative muscle fibers	0.00977				PPARGC1A	1
Carbohydrate Metabolism, Lipid Metabolism, Molecular Transport, Small Molecule Biochemistry	quantity of lysophosphatidylethanolamine	0.00977				CD36	1
Hematological System Development and Function, Hypersensitivity Response, Inflammatory Response, Tissue Morphology	quantity of peritoneal mast cells	0.00977				PIK3R1	1
Hematological System Development and Function, Hematopoiesis, Inflammatory Response, Tissue Morphology	quantity of promonocytes	0.00977				RUNX1	1
Tissue Morphology	quantity of stem cell lines	0.00977				RUNX1	1
Cellular Function and Maintenance	regulation of vascular smooth muscle cells	0.00977				RUNX2	1
Lipid Metabolism, Molecular Transport, Small Molecule Biochemistry	release of stearic acid	0.00977				LIPG	1
Molecular Transport, Protein Trafficking	secretion of lipoprotein	0.00977				CD36	1
Cell Morphology, Cellular Assembly and Organization, Skeletal and Muscular System Development and Function	structural integrity of sarcomere	0.00977				PPARGC1A	1
Cell Morphology, Cellular Assembly and Organization, Organ Morphology, Skeletal and Muscular System Development and Function, Tissue Morphology	structure of sarcomere	0.00977				PPARGC1A	1
Cell-To-Cell Signaling and Interaction, Cellular Growth and Proliferation, Hematological System Development and Function	suppressive capacity of monocytic myeloid derived suppressor cells	0.00977				FKBP5	1
Hematological Disease, Infectious Diseases, Neurological Disease, Organismal Injury and Abnormalities	susceptibility to cerebral malaria	0.00977				CD36	1
Digestive System Development and Function, Gastrointestinal Disease, Hepatic System Development and Function, Hepatic System Disease, Infectious Diseases, Inflammatory Disease, Inflammatory Response, Organ Development, Organismal Injury and Abnormalities	susceptibility to hepatitis C virus	0.00977				KRT18	1
Lipid Metabolism, Small Molecule Biochemistry, Vitamin and Mineral Metabolism	synthesis of retinaldehyde	0.00977				ALDH1A3	1
Cancer, Developmental Disorder, Hematological Disease, Organismal Injury and Abnormalities	transient myeloproliferative disorder of Down syndrome	0.00977				RUNX1	1
Organismal Injury and Abnormalities	treatment pain	0.00977				OPRD1	1
Lipid Metabolism, Small Molecule Biochemistry	turnover of triacylglycerol	0.00977				CD36	1
Lipid Metabolism, Molecular Transport, Small Molecule Biochemistry	uptake of 15-(4-iodophenyl)-3-methylpentadecanoic acid	0.00977				CD36	1
Cell-To-Cell Signaling and Interaction, Connective Tissue Development and Function	binding of fibroblast cell lines	0.00992				LIPG,MRC1	2
Cellular Movement, Immune Cell Trafficking	emigration of leukocytes	0.00992				CYTIP,RUNX1	2
Carbohydrate Metabolism, Energy Production, Small Molecule Biochemistry	oxidation of D-glucose	0.00992				CD36,PPARGC1A	2
Organismal Functions	recovery of mice	0.00992				PLA2G4A,RTN4R	2
Cellular Movement	chemotaxis	0.0101		0.853	bias	CD36,FRS2,GPR183,NRCAM,OPRD1,PTN,STX3	7
Gene Expression	transcription	0.0102		-0.901		ANKRD1,BACH2,CD36,CXXC5,DBP,DUSP4,EIF2AK3,GPR183,MKL1,NR4A3,OPRD1,PIK3R1,PPARGC1A,RUNX1,RUNX2,SP100,SRPK2	17
Cancer, Organismal Injury and Abnormalities	incidence of tumor	0.0102		1.408	bias	CYTIP,IQGAP2,PLA2G4A,PPARGC1A,RUNX1	5
Cellular Development, Cellular Growth and Proliferation, Nervous System Development and Function, Tissue Development	development of neurons	0.0103		-1.486	bias	ADGRG6,AVIL,MKL1,NRCAM,PTN,RTN4R,RUNX1,STX3,TIAM2	9
Cancer, Gastrointestinal Disease, Organismal Injury and Abnormalities	adenocarcinoma of the lower esophagus	0.0103				CPEB2,RNF219	2
Cellular Movement, Hair and Skin Development and Function	cell movement of skin cell lines	0.0103				CD36,NTN4	2
Cell-To-Cell Signaling and Interaction, Inflammatory Response	immune response of dendritic cells	0.0103				CD36,CD68	2
Cell Morphology, Organ Morphology, Skeletal and Muscular System Development and Function, Tissue Morphology	morphology of myofiber	0.0103				PIK3R1,PPARGC1A	2
Cancer, Organismal Injury and Abnormalities	mucoepidermoid carcinoma	0.0103				KRT18,PIK3R1	2
Cardiovascular Disease, Organismal Injury and Abnormalities, Skeletal and Muscular Disorders	myopathy of heart	0.0103				PPARGC1A,RBM20	2
Cellular Function and Maintenance	uptake of cells	0.0103				CD36,MRC1	2
Connective Tissue Disorders, Organismal Injury and Abnormalities, Tissue Morphology	abnormal morphology of adipose tissue	0.0104				CD36,PIK3R1,PPARGC1A	3
Cellular Development, Cellular Growth and Proliferation	proliferation of prostate cancer cell lines	0.0106		-1		CHGA,FKBP5,IQGAP2,PIK3R1,PTN	5
